# Supplementary material for: The latency time of SARS-CoV- 2 Delta variant in infection- and vaccine-naive individuals from Vietnam
Source: BMC Infect Dis. 2025 Apr 12;25:515. doi: 10.1186/s12879-025-10898-3 (PMC11993988; doi:10.1186/s12879-025-10898-3)
Supplement: Supplementary file 1 — Additional file 1. In a supplementary table (AdditionalFile1.pdf) we give the main estimates as numeric values. AdditionalFile2.csv contains the data to compute the growth rate. AdditionalFile3.csv contains the data to estimate the latency time distribution. [file 12879_2025_10898_MOESM1_ESM.zip]

Archive with 3 entries (3 files):
- AdditionalFile1.pdf
- AdditionalFile2.csv
- AdditionalFile3.csv
