# Supplementary material for: The latency time of SARS-CoV- 2 Delta variant in infection- and vaccine-naive individuals from Vietnam
Source: BMC Infect Dis. 2025 Apr 12;25:515. doi: 10.1186/s12879-025-10898-3 (PMC11993988; doi:10.1186/s12879-025-10898-3)
Supplement: Supplementary file 1 — Additional file 1. In a supplementary table (AdditionalFile1.pdf) we give the main estimates as numeric values. AdditionalFile2.csv contains the data to compute the growth rate. AdditionalFile3.csv contains the data to estimate the latency time distribution. [file 12879_2025_10898_MOESM1_ESM.zip › AdditionalFile2.csv]

first_date_test_positive	set
2021-06-13	NA
2021-06-22	NA
2021-06-21	NA
2021-06-23	NA
2021-06-25	NA
2021-05-27	NA
2021-05-27	NA
2021-05-27	NA
2021-05-27	NA
2021-05-01	NA
2021-05-04	NA
2021-05-05	NA
2021-05-05	NA
2021-05-05	NA
2021-05-08	NA
2021-05-09	NA
2021-05-09	NA
2021-04-29	NA
2021-04-27	NA
2021-04-27	NA
2021-04-28	NA
2021-04-28	NA
2021-04-30	NA
2021-05-01	NA
2021-05-01	NA
2021-05-16	NA
2021-05-17	NA
2021-05-18	NA
2021-05-20	NA
2021-05-20	NA
2021-05-20	NA
2021-05-22	NA
2021-05-24	NA
2021-05-27	NA
2021-05-26	NA
2021-05-26	NA
2021-05-27	NA
2021-05-27	NA
2021-05-27	NA
2021-05-27	NA
2021-05-27	NA
2021-05-27	included
2021-05-27	NA
2021-05-27	NA
2021-05-27	NA
2021-05-27	NA
2021-05-27	NA
2021-05-27	NA
2021-05-27	NA
2021-05-27	NA
2021-05-27	NA
2021-05-27	NA
2021-05-27	NA
2021-05-27	NA
2021-05-27	NA
2021-05-27	included
2021-05-27	included
2021-05-28	included
2021-05-28	included
2021-05-28	included
2021-05-27	included
2021-05-28	included
2021-05-28	included
2021-05-28	included
2021-05-27	included
2021-05-27	included
2021-05-27	NA
2021-05-27	included
2021-05-28	included
2021-05-27	NA
2021-05-27	NA
2021-05-27	included
2021-05-27	included
2021-05-27	NA
2021-05-27	NA
2021-05-27	NA
2021-05-27	NA
2021-05-26	included
2021-05-26	NA
2021-05-27	NA
2021-05-27	NA
2021-05-27	NA
2021-05-27	NA
2021-05-27	NA
2021-05-27	NA
2021-05-27	NA
2021-05-27	NA
2021-05-27	NA
2021-05-27	NA
2021-05-27	NA
2021-05-27	included
2021-05-27	included
2021-05-27	included
2021-05-27	included
2021-05-27	included
2021-05-27	NA
2021-05-27	included
2021-05-27	included
2021-05-27	included
2021-05-27	NA
2021-05-27	included
2021-05-27	included
2021-05-28	included
2021-05-28	NA
2021-05-28	NA
2021-05-28	NA
2021-05-28	NA
2021-05-28	included
2021-05-28	included
2021-05-28	included
2021-05-28	included
2021-05-28	included
2021-05-28	included
2021-05-28	included
2021-05-28	included
2021-05-28	NA
2021-05-28	NA
2021-05-27	NA
2021-05-28	NA
2021-05-28	included
2021-05-28	included
2021-05-28	included
2021-05-28	included
2021-05-28	included
2021-05-28	included
2021-05-28	included
2021-05-28	included
2021-05-29	NA
2021-05-29	included
2021-05-28	included
2021-05-28	included
2021-05-28	included
2021-05-28	included
2021-05-29	included
2021-05-29	included
2021-05-29	included
2021-05-29	included
2021-05-29	NA
2021-05-29	NA
2021-05-29	included
2021-05-29	NA
2021-05-29	NA
2021-05-29	NA
2021-05-29	NA
2021-05-29	included
2021-05-29	included
2021-05-29	included
2021-05-29	included
2021-05-29	included
2021-05-29	included
2021-05-29	included
2021-05-29	included
2021-05-28	included
2021-05-28	included
2021-05-28	included
2021-05-28	included
2021-05-28	included
2021-05-28	included
2021-05-29	included
2021-05-29	included
2021-05-28	included
2021-05-29	included
2021-05-29	included
2021-05-29	included
2021-05-29	included
2021-05-29	included
2021-05-29	included
2021-05-29	NA
2021-05-29	included
2021-05-29	included
2021-05-29	included
2021-05-28	included
2021-05-28	included
2021-05-29	included
2021-05-29	included
2021-05-29	included
2021-05-29	included
2021-05-29	included
2021-05-27	included
2021-05-30	included
2021-05-30	included
2021-05-30	NA
2021-05-30	included
2021-05-30	included
2021-05-30	included
2021-05-30	included
2021-05-30	included
2021-05-29	included
2021-05-30	included
2021-05-29	included
2021-05-30	included
2021-05-30	included
2021-05-30	included
2021-05-30	included
2021-05-30	included
2021-05-30	included
2021-05-30	included
2021-05-30	included
2021-05-30	included
2021-05-30	included
2021-05-30	included
2021-05-30	included
2021-05-30	included
2021-05-30	included
2021-05-30	included
2021-05-30	included
2021-05-30	included
2021-05-30	included
2021-05-30	included
2021-05-30	included
2021-05-30	included
2021-05-30	included
2021-05-30	included
2021-05-30	included
2021-05-29	included
2021-05-29	NA
2021-05-29	included
2021-05-29	included
2021-05-29	included
2021-05-29	included
2021-05-29	NA
2021-05-29	included
2021-05-30	included
2021-05-31	included
2021-05-29	included
2021-05-30	included
2021-05-30	included
2021-05-29	NA
2021-05-30	included
2021-05-30	included
2021-05-31	included
2021-05-30	included
2021-05-30	included
2021-05-31	included
2021-05-30	included
2021-05-30	included
2021-05-28	included
2021-05-30	included
2021-05-31	included
2021-05-31	included
2021-05-31	included
2021-05-30	included
2021-05-31	included
2021-05-31	NA
2021-05-30	included
2021-05-31	NA
2021-05-31	included
2021-05-31	included
2021-05-29	included
2021-05-29	NA
2021-05-31	included
2021-05-30	included
2021-06-01	included
2021-06-01	included
2021-05-30	NA
2021-06-01	included
2021-06-01	included
2021-06-01	included
2021-05-30	included
2021-06-01	included
2021-05-29	included
2021-05-30	included
2021-05-30	included
2021-05-30	included
2021-06-01	included
2021-06-01	included
2021-06-01	included
2021-06-01	included
2021-06-01	included
2021-05-30	included
2021-05-30	included
2021-06-01	included
2021-05-31	included
2021-05-31	included
2021-05-31	included
2021-06-01	included
2021-06-01	included
2021-06-01	included
2021-05-31	included
2021-05-26	NA
2021-05-26	NA
2021-05-29	NA
2021-05-29	NA
2021-05-29	NA
2021-05-29	included
2021-06-01	included
2021-06-01	included
2021-05-31	included
2021-06-01	included
2021-05-31	included
2021-06-01	included
2021-05-31	included
2021-06-02	included
2021-06-01	included
2021-06-01	included
2021-06-01	included
2021-06-02	included
2021-06-01	included
2021-06-01	NA
2021-06-01	included
2021-06-01	NA
2021-06-01	NA
2021-06-01	included
2021-06-02	included
2021-06-02	NA
2021-06-02	included
2021-06-02	NA
2021-06-02	included
2021-06-02	NA
2021-06-02	included
2021-06-02	included
2021-06-02	NA
2021-06-02	included
2021-06-02	included
2021-05-31	included
2021-06-02	included
2021-06-02	included
2021-06-02	included
2021-06-02	included
2021-06-02	NA
2021-06-02	NA
2021-06-02	NA
2021-06-02	included
2021-06-02	NA
2021-06-02	NA
2021-06-03	NA
2021-06-03	NA
2021-06-02	included
2021-06-01	included
2021-06-01	included
2021-06-02	included
2021-06-02	included
2021-06-03	included
2021-06-02	NA
2021-06-02	included
2021-06-02	included
2021-06-02	included
2021-06-02	NA
2021-06-02	included
2021-06-02	included
2021-06-03	included
2021-06-04	NA
2021-06-03	included
2021-06-03	included
2021-06-03	NA
2021-06-03	included
2021-06-03	NA
2021-06-03	included
2021-06-03	included
2021-06-03	included
2021-06-03	included
2021-06-04	included
2021-06-03	included
2021-06-01	included
2021-06-02	included
2021-06-02	included
2021-06-02	included
2021-06-04	included
2021-06-03	included
2021-06-03	NA
2021-06-02	NA
2021-06-02	included
2021-06-02	included
2021-06-04	included
2021-06-03	NA
2021-06-04	included
2021-06-04	included
2021-06-04	included
2021-06-04	NA
2021-06-04	included
2021-06-04	included
2021-06-04	included
2021-06-04	NA
2021-06-04	included
2021-06-04	included
2021-06-04	included
2021-06-03	included
2021-06-04	included
2021-06-03	NA
2021-06-03	NA
2021-06-03	included
2021-06-04	NA
2021-06-04	NA
2021-06-02	included
2021-06-02	included
2021-06-02	included
2021-06-02	included
2021-06-02	included
2021-06-02	included
2021-06-04	included
2021-06-04	included
2021-06-05	included
2021-06-04	included
2021-06-04	included
2021-06-04	included
2021-06-04	included
2021-06-04	included
2021-06-04	included
2021-06-04	included
2021-06-04	included
2021-06-04	included
2021-06-04	NA
2021-06-04	included
2021-06-04	included
2021-06-04	included
2021-06-04	included
2021-06-04	included
2021-06-03	included
2021-06-05	included
2021-06-05	NA
2021-06-05	included
2021-06-05	included
2021-06-05	included
2021-06-05	included
2021-06-03	included
2021-06-03	included
2021-06-05	NA
2021-06-05	NA
2021-06-04	NA
2021-06-05	NA
2021-06-05	included
2021-06-05	included
2021-06-05	included
2021-06-05	included
2021-06-05	included
2021-06-05	included
2021-06-05	included
2021-06-05	included
2021-06-06	included
2021-06-06	included
2021-06-05	NA
2021-06-05	NA
2021-06-05	NA
2021-06-03	NA
2021-06-05	included
2021-06-05	included
2021-06-05	included
2021-06-06	included
2021-06-01	included
2021-06-04	included
2021-06-05	included
2021-06-06	included
2021-06-05	included
2021-06-04	included
2021-06-02	NA
2021-06-05	included
2021-05-30	included
2021-06-05	included
2021-05-02	NA
2021-06-03	NA
2021-05-26	NA
2021-05-26	NA
2021-05-26	NA
2021-05-26	NA
2021-05-26	NA
2021-05-26	NA
2021-05-26	NA
2021-05-26	NA
2021-05-26	NA
2021-05-26	NA
2021-05-26	NA
2021-05-26	NA
2021-05-26	NA
2021-05-26	NA
2021-05-26	NA
2021-05-26	NA
2021-05-26	NA
2021-05-26	NA
2021-06-06	NA
2021-06-06	NA
2021-06-06	NA
2021-06-05	NA
2021-06-06	included
2021-06-06	included
2021-06-06	included
2021-06-06	included
2021-06-06	included
2021-06-05	included
2021-06-04	included
2021-06-04	included
2021-06-04	included
2021-06-05	included
2021-06-05	included
2021-06-06	NA
2021-06-06	NA
2021-06-06	included
2021-06-06	NA
2021-06-06	included
2021-06-06	NA
2021-06-05	NA
2021-06-06	included
2021-06-06	included
2021-06-05	included
2021-06-05	included
2021-06-07	NA
2021-06-07	NA
2021-06-07	included
2021-06-07	included
2021-06-07	included
2021-06-07	included
2021-06-07	included
2021-06-07	NA
2021-06-07	NA
2021-06-06	included
2021-06-05	included
2021-06-06	included
2021-06-05	NA
2021-06-04	NA
2021-06-04	NA
2021-06-04	NA
2021-06-04	NA
2021-06-04	NA
2021-06-04	NA
2021-06-04	NA
2021-06-04	NA
2021-06-04	NA
2021-06-04	NA
2021-06-04	NA
2021-06-04	NA
2021-06-04	NA
2021-06-04	NA
2021-06-04	NA
2021-06-07	included
2021-06-07	NA
2021-06-08	NA
2021-06-08	NA
2021-06-08	NA
2021-06-08	NA
2021-06-07	NA
2021-06-07	NA
2021-06-07	included
2021-06-07	included
2021-06-07	included
2021-06-07	included
2021-06-07	included
2021-06-08	included
2021-06-07	included
2021-06-06	included
2021-06-07	included
2021-06-06	included
2021-06-07	included
2021-06-08	included
2021-06-07	NA
2021-06-07	included
2021-06-07	included
2021-06-07	included
2021-06-07	included
2021-06-07	included
2021-06-05	included
2021-06-06	NA
2021-06-06	NA
2021-06-06	NA
2021-06-06	included
2021-06-06	NA
2021-06-06	included
2021-06-08	NA
2021-06-08	NA
2021-06-08	NA
2021-06-08	NA
2021-06-08	NA
2021-06-08	NA
2021-06-08	NA
2021-06-05	NA
2021-06-08	NA
2021-06-08	NA
2021-06-08	NA
2021-06-08	NA
2021-06-08	NA
2021-06-08	included
2021-06-08	included
2021-06-08	included
2021-06-08	NA
2021-06-08	NA
2021-06-08	included
2021-06-08	NA
2021-06-08	included
2021-06-08	NA
2021-06-08	included
2021-06-08	included
2021-06-08	included
2021-06-07	included
2021-06-07	included
2021-06-08	NA
2021-06-08	NA
2021-06-08	NA
2021-06-08	NA
2021-06-08	NA
2021-06-08	NA
2021-06-07	NA
2021-06-08	NA
2021-06-08	NA
2021-06-08	NA
2021-06-09	included
2021-06-06	NA
2021-06-06	NA
2021-06-06	NA
2021-06-06	NA
2021-06-06	NA
2021-06-06	NA
2021-06-06	NA
2021-06-08	included
2021-06-08	included
2021-06-07	NA
2021-06-08	included
2021-06-09	NA
2021-06-01	NA
2021-06-08	included
2021-06-08	included
2021-06-09	NA
2021-06-09	included
2021-06-09	included
2021-06-09	included
2021-06-08	included
2021-06-08	included
2021-06-08	included
2021-06-08	NA
2021-06-08	included
2021-06-08	included
2021-06-08	included
2021-06-09	included
2021-06-09	included
2021-06-09	included
2021-06-09	included
2021-06-09	NA
2021-06-09	NA
2021-06-09	NA
2021-06-09	NA
2021-06-08	included
2021-06-08	included
2021-06-08	included
2021-06-09	included
2021-06-09	NA
2021-06-09	NA
2021-06-09	NA
2021-06-10	NA
2021-06-10	NA
2021-06-09	included
2021-06-09	NA
2021-06-09	included
2021-06-09	included
2021-06-09	included
2021-06-09	NA
2021-06-09	included
2021-06-10	NA
2021-06-10	included
2021-06-09	included
2021-06-09	included
2021-06-09	included
2021-06-09	NA
2021-06-09	included
2021-06-08	included
2021-06-10	NA
2021-06-10	included
2021-06-09	NA
2021-06-09	NA
2021-06-10	NA
2021-06-10	NA
2021-06-10	included
2021-06-10	NA
2021-06-10	NA
2021-06-10	NA
2021-06-10	included
2021-06-10	included
2021-06-10	included
2021-06-10	included
2021-06-09	included
2021-06-09	included
2021-06-09	included
2021-06-09	included
2021-06-09	included
2021-06-10	included
2021-06-10	NA
2021-06-10	NA
2021-06-10	NA
2021-06-10	NA
2021-06-10	NA
2021-06-09	NA
2021-06-09	NA
2021-06-10	included
2021-06-07	included
2021-06-07	included
2021-06-09	NA
2021-06-09	included
2021-06-09	included
2021-06-10	NA
2021-06-10	included
2021-06-09	included
2021-06-09	included
2021-06-09	included
2021-06-10	included
2021-06-10	included
2021-06-10	included
2021-06-10	included
2021-06-09	NA
2021-06-10	NA
2021-06-10	NA
2021-06-10	included
2021-06-10	included
2021-06-10	included
2021-06-10	NA
2021-06-10	NA
2021-06-10	NA
2021-06-10	NA
2021-06-10	NA
2021-06-10	NA
2021-06-10	NA
2021-06-10	NA
2021-06-10	included
2021-06-10	NA
2021-06-09	included
2021-06-10	NA
2021-06-10	included
2021-06-10	included
2021-06-10	NA
2021-06-10	included
2021-06-10	included
2021-06-11	NA
2021-06-11	NA
2021-06-11	NA
2021-06-11	NA
2021-06-11	NA
2021-06-10	included
2021-06-10	included
2021-06-10	included
2021-06-10	included
2021-06-10	included
2021-06-10	included
2021-06-10	included
2021-06-10	included
2021-06-10	included
2021-06-10	included
2021-06-11	included
2021-06-11	included
2021-06-11	included
2021-06-10	included
2021-06-10	NA
2021-06-10	NA
2021-06-11	included
2021-06-11	included
2021-06-11	NA
2021-06-11	NA
2021-06-11	included
2021-06-11	included
2021-06-11	included
2021-06-10	NA
2021-06-10	NA
2021-06-10	NA
2021-06-10	NA
2021-06-10	included
2021-06-10	NA
2021-06-10	included
2021-06-10	included
2021-06-10	NA
2021-06-10	NA
2021-06-10	included
2021-06-10	NA
2021-06-10	NA
2021-06-10	included
2021-06-11	included
2021-06-11	included
2021-06-11	included
2021-06-11	included
2021-06-11	included
2021-06-11	included
2021-06-11	included
2021-06-12	included
2021-06-12	included
2021-06-12	included
2021-06-12	included
2021-06-12	included
2021-06-12	included
2021-06-12	included
2021-06-12	included
2021-06-12	included
2021-06-12	included
2021-06-11	included
2021-06-12	included
2021-06-12	included
2021-06-12	included
2021-06-12	included
2021-06-11	NA
2021-06-11	NA
2021-06-11	NA
2021-06-11	NA
2021-06-11	NA
2021-06-11	NA
2021-06-11	NA
2021-06-11	NA
2021-06-11	NA
2021-06-11	NA
2021-06-08	included
2021-06-08	included
2021-06-08	included
2021-06-08	included
2021-06-08	included
2021-06-12	NA
2021-06-12	NA
2021-06-12	NA
2021-06-11	NA
2021-06-09	included
2021-06-09	included
2021-06-09	included
2021-06-09	included
2021-06-09	included
2021-06-09	NA
2021-06-09	included
2021-06-12	included
2021-06-12	included
2021-06-12	included
2021-06-12	included
2021-06-12	included
2021-06-12	included
2021-06-11	NA
2021-06-12	NA
2021-06-11	included
2021-06-12	included
2021-06-12	included
2021-06-12	included
2021-06-12	included
2021-06-12	included
2021-06-12	included
2021-06-12	included
2021-06-12	NA
2021-06-12	included
2021-06-12	NA
2021-06-12	included
2021-06-12	included
2021-06-12	included
2021-06-12	included
2021-06-12	included
2021-06-12	included
2021-06-12	included
2021-06-12	included
2021-06-12	included
2021-06-12	included
2021-06-12	included
2021-06-12	included
2021-06-12	included
2021-06-12	included
2021-06-12	included
2021-06-12	included
2021-06-12	NA
2021-06-11	NA
2021-06-11	included
2021-06-11	included
2021-06-11	included
2021-06-11	included
2021-06-11	included
2021-06-11	included
2021-06-11	included
2021-06-11	included
2021-06-11	included
2021-06-11	included
2021-06-11	included
2021-06-11	included
2021-06-11	included
2021-06-11	included
2021-06-11	included
2021-06-11	included
2021-06-11	included
2021-06-11	included
2021-06-11	included
2021-06-11	included
2021-06-11	included
2021-06-11	included
2021-06-11	included
2021-06-11	included
2021-06-11	included
2021-06-11	NA
2021-06-11	NA
2021-06-11	NA
2021-06-11	NA
2021-06-08	included
2021-06-11	included
2021-06-09	NA
2021-06-11	included
2021-06-11	included
2021-06-11	included
2021-06-11	included
2021-06-11	included
2021-06-12	NA
2021-06-12	NA
2021-06-12	NA
2021-06-12	NA
2021-06-12	NA
2021-06-12	included
2021-06-12	included
2021-06-12	included
2021-06-12	included
2021-06-12	included
2021-06-12	included
2021-06-11	NA
2021-06-08	NA
2021-06-11	NA
2021-06-12	included
2021-06-12	included
2021-06-11	NA
2021-06-11	NA
2021-06-11	NA
2021-06-11	NA
2021-06-11	included
2021-06-11	NA
2021-06-11	NA
2021-06-11	NA
2021-06-11	NA
2021-06-11	NA
2021-06-12	included
2021-06-12	included
2021-06-12	NA
2021-06-11	NA
2021-06-12	included
2021-06-10	included
2021-06-12	NA
2021-06-11	NA
2021-06-11	NA
2021-06-12	included
2021-06-12	included
2021-06-12	included
2021-06-12	included
2021-06-12	included
2021-06-12	included
2021-06-12	included
2021-06-12	included
2021-06-12	included
2021-06-12	included
2021-06-13	included
2021-06-13	included
2021-06-13	included
2021-06-13	NA
2021-06-11	NA
2021-06-12	NA
2021-06-12	NA
2021-06-11	NA
2021-06-12	NA
2021-06-12	NA
2021-06-12	NA
2021-06-13	included
2021-06-13	NA
2021-06-13	included
2021-06-13	included
2021-06-13	included
2021-06-13	NA
2021-06-13	included
2021-06-13	included
2021-06-13	NA
2021-06-13	NA
2021-06-13	NA
2021-06-13	NA
2021-06-13	included
2021-06-13	included
2021-06-13	included
2021-06-13	included
2021-06-13	included
2021-06-13	included
2021-06-13	included
2021-06-13	included
2021-06-13	included
2021-06-12	included
2021-06-13	included
2021-06-11	NA
2021-06-12	included
2021-06-12	included
2021-06-12	included
2021-06-13	included
2021-06-12	NA
2021-06-12	NA
2021-06-12	included
2021-06-12	NA
2021-06-12	NA
2021-06-12	included
2021-06-12	included
2021-06-12	included
2021-06-12	NA
2021-06-09	NA
2021-06-13	included
2021-06-10	NA
2021-06-10	NA
2021-06-12	included
2021-06-12	included
2021-06-12	NA
2021-06-12	NA
2021-06-11	included
2021-06-11	NA
2021-06-11	included
2021-06-11	included
2021-06-12	NA
2021-06-12	NA
2021-06-12	NA
2021-06-12	included
2021-06-12	included
2021-06-12	NA
2021-06-12	included
2021-06-13	NA
2021-06-13	NA
2021-06-13	NA
2021-06-13	included
2021-06-13	included
2021-06-13	included
2021-06-13	included
2021-06-12	included
2021-06-12	NA
2021-06-13	included
2021-06-13	included
2021-06-13	included
2021-06-13	included
2021-06-13	NA
2021-06-14	NA
2021-06-14	NA
2021-06-12	NA
2021-06-13	included
2021-06-13	included
2021-06-12	included
2021-06-12	included
2021-06-13	included
2021-06-13	included
2021-06-13	NA
2021-06-14	NA
2021-06-14	NA
2021-06-13	included
2021-06-13	NA
2021-06-13	NA
2021-06-13	NA
2021-06-13	NA
2021-06-13	NA
2021-06-13	NA
2021-06-13	NA
2021-06-14	NA
2021-06-14	included
2021-06-12	NA
2021-06-12	NA
2021-06-12	included
2021-06-12	included
2021-06-12	included
2021-06-12	included
2021-06-12	included
2021-06-12	NA
2021-06-12	NA
2021-06-12	included
2021-06-08	NA
2021-06-12	NA
2021-06-12	included
2021-06-12	included
2021-06-14	included
2021-06-13	NA
2021-06-12	NA
2021-06-12	NA
2021-06-14	included
2021-06-14	included
2021-06-14	included
2021-06-14	included
2021-06-14	included
2021-06-14	included
2021-06-14	included
2021-06-13	included
2021-06-13	included
2021-06-14	included
2021-06-14	included
2021-06-13	included
2021-06-13	included
2021-06-13	included
2021-06-14	NA
2021-06-13	included
2021-06-13	included
2021-06-13	included
2021-06-13	included
2021-06-13	included
2021-06-13	NA
2021-06-13	NA
2021-06-13	included
2021-06-13	included
2021-06-13	included
2021-06-13	included
2021-06-13	included
2021-06-13	included
2021-06-13	NA
2021-06-15	included
2021-06-15	included
2021-06-14	included
2021-06-14	included
2021-06-15	included
2021-06-14	NA
2021-06-12	included
2021-06-12	included
2021-06-12	included
2021-06-12	included
2021-06-12	included
2021-06-13	included
2021-06-13	included
2021-06-14	included
2021-06-14	included
2021-06-14	included
2021-06-13	included
2021-06-14	included
2021-06-14	included
2021-06-14	included
2021-06-13	included
2021-06-15	included
2021-06-15	included
2021-06-15	included
2021-06-15	included
2021-06-15	NA
2021-06-15	included
2021-06-15	included
2021-06-15	included
2021-06-15	NA
2021-06-15	included
2021-06-12	included
2021-06-15	included
2021-06-12	included
2021-06-15	included
2021-06-15	included
2021-06-14	included
2021-06-14	included
2021-06-13	NA
2021-06-15	NA
2021-06-14	included
2021-06-14	included
2021-06-14	included
2021-06-14	included
2021-06-14	included
2021-06-14	included
2021-06-14	included
2021-06-14	included
2021-06-14	included
2021-06-14	included
2021-06-14	included
2021-06-14	NA
2021-06-15	NA
2021-06-15	NA
2021-06-14	included
2021-06-14	NA
2021-06-14	NA
2021-06-14	included
2021-06-14	included
2021-06-14	included
2021-06-14	included
2021-06-14	included
2021-06-14	included
2021-06-14	included
2021-06-14	included
2021-06-14	included
2021-06-14	included
2021-06-14	NA
2021-06-14	included
2021-06-14	included
2021-06-14	included
2021-06-14	NA
2021-06-14	NA
2021-06-14	NA
2021-06-14	NA
2021-06-14	NA
2021-06-14	NA
2021-06-14	included
2021-06-14	included
2021-06-14	included
2021-06-14	NA
2021-06-14	NA
2021-06-14	included
2021-06-14	included
2021-06-14	included
2021-06-14	included
2021-06-14	included
2021-06-14	NA
2021-06-14	included
2021-06-14	included
2021-06-14	included
2021-06-14	included
2021-06-14	included
2021-06-14	included
2021-06-14	included
2021-06-14	included
2021-06-14	NA
2021-06-13	included
2021-06-10	NA
2021-06-14	NA
2021-06-12	included
2021-06-12	included
2021-06-13	included
2021-06-13	included
2021-06-12	NA
2021-06-14	included
2021-06-14	included
2021-06-14	included
2021-06-14	NA
2021-06-14	NA
2021-06-14	NA
2021-06-13	NA
2021-06-13	NA
2021-06-13	NA
2021-06-13	included
2021-06-13	included
2021-06-13	included
2021-06-13	included
2021-06-14	included
2021-06-13	included
2021-06-08	NA
2021-06-14	included
2021-06-15	included
2021-06-13	NA
2021-06-14	NA
2021-06-13	NA
2021-06-10	NA
2021-06-10	included
2021-06-10	included
2021-06-10	included
2021-06-10	included
2021-06-10	included
2021-06-10	included
2021-06-10	included
2021-06-10	NA
2021-06-10	included
2021-06-10	NA
2021-06-10	included
2021-06-10	included
2021-06-10	NA
2021-06-10	included
2021-06-10	NA
2021-06-10	NA
2021-06-15	NA
2021-06-15	included
2021-06-15	included
2021-06-15	included
2021-06-15	NA
2021-06-15	included
2021-06-15	included
2021-06-16	included
2021-06-16	included
2021-06-14	included
2021-06-14	included
2021-06-12	included
2021-06-12	included
2021-06-14	included
2021-06-13	included
2021-06-14	included
2021-06-12	included
2021-06-14	included
2021-06-13	included
2021-06-12	included
2021-06-15	included
2021-06-12	included
2021-06-13	included
2021-06-14	included
2021-06-14	included
2021-06-14	NA
2021-06-15	NA
2021-06-15	included
2021-06-13	NA
2021-06-14	included
2021-06-15	included
2021-06-15	NA
2021-06-15	included
2021-06-15	included
2021-06-15	NA
2021-06-15	included
2021-06-15	NA
2021-06-15	included
2021-06-15	included
2021-06-15	included
2021-06-11	included
2021-06-14	NA
2021-06-13	included
2021-06-13	included
2021-06-15	NA
2021-06-15	NA
2021-06-10	included
2021-06-10	included
2021-06-10	included
2021-06-10	included
2021-06-14	included
2021-06-14	included
2021-06-14	included
2021-06-14	included
2021-06-14	included
2021-06-14	included
2021-06-14	included
2021-06-14	included
2021-06-14	included
2021-06-14	included
2021-06-10	included
2021-06-10	included
2021-06-10	NA
2021-06-10	included
2021-06-10	included
2021-06-10	NA
2021-06-10	included
2021-06-10	included
2021-06-10	included
2021-06-10	included
2021-06-10	included
2021-06-10	included
2021-06-14	included
2021-06-14	included
2021-06-14	included
2021-06-14	included
2021-06-14	included
2021-06-14	included
2021-06-14	included
2021-06-10	included
2021-06-10	included
2021-06-10	included
2021-06-10	NA
2021-06-10	included
2021-06-10	included
2021-06-10	NA
2021-06-10	NA
2021-06-10	included
2021-06-10	included
2021-06-10	NA
2021-06-10	included
2021-06-10	included
2021-06-12	included
2021-06-12	included
2021-06-12	NA
2021-06-12	NA
2021-06-15	included
2021-06-15	included
2021-06-15	included
2021-06-15	included
2021-06-15	NA
2021-06-16	NA
2021-06-15	NA
2021-06-15	NA
2021-06-15	NA
2021-06-16	NA
2021-06-16	NA
2021-06-14	NA
2021-06-15	included
2021-06-15	included
2021-06-16	NA
2021-06-16	NA
2021-06-15	included
2021-06-16	NA
2021-06-16	included
2021-06-16	included
2021-06-16	NA
2021-06-16	included
2021-06-16	included
2021-06-16	included
2021-06-16	included
2021-06-16	NA
2021-06-16	included
2021-06-16	NA
2021-06-16	included
2021-06-16	included
2021-06-16	included
2021-06-16	NA
2021-06-16	included
2021-06-16	included
2021-06-16	NA
2021-06-16	included
2021-06-16	included
2021-06-16	included
2021-06-16	NA
2021-06-16	NA
2021-06-16	NA
2021-06-14	included
2021-06-15	included
2021-06-14	included
2021-06-14	NA
2021-06-15	included
2021-06-15	included
2021-06-15	NA
2021-06-15	included
2021-06-15	included
2021-06-15	NA
2021-06-15	NA
2021-06-15	included
2021-06-15	included
2021-06-15	included
2021-06-15	included
2021-06-16	included
2021-06-16	included
2021-06-16	included
2021-06-16	NA
2021-06-14	included
2021-06-15	NA
2021-06-15	included
2021-06-15	included
2021-06-14	NA
2021-06-15	NA
2021-06-15	NA
2021-06-15	included
2021-06-16	NA
2021-06-16	NA
2021-06-16	NA
2021-06-16	NA
2021-06-16	included
2021-06-14	included
2021-06-16	included
2021-06-16	included
2021-06-16	included
2021-06-16	included
2021-06-16	NA
2021-06-16	NA
2021-06-16	included
2021-06-16	included
2021-06-16	included
2021-06-16	included
2021-06-16	included
2021-06-16	included
2021-06-16	included
2021-06-16	included
2021-06-16	included
2021-06-16	included
2021-06-16	included
2021-06-16	included
2021-06-16	included
2021-06-16	included
2021-06-16	included
2021-06-16	included
2021-06-16	included
2021-06-16	included
2021-06-16	NA
2021-06-16	included
2021-06-16	included
2021-06-16	NA
2021-06-15	included
2021-06-16	NA
2021-06-16	NA
2021-06-16	NA
2021-06-16	included
2021-06-14	included
2021-06-16	included
2021-06-16	included
2021-06-14	included
2021-06-14	included
2021-06-12	NA
2021-06-16	NA
2021-06-16	NA
2021-06-16	NA
2021-06-16	included
2021-06-16	included
2021-06-16	included
2021-06-16	NA
2021-06-16	included
2021-06-16	included
2021-06-16	NA
2021-06-17	included
2021-06-17	included
2021-06-16	NA
2021-06-16	included
2021-06-16	included
2021-06-16	included
2021-06-16	included
2021-06-16	included
2021-06-17	included
2021-06-17	included
2021-06-16	included
2021-06-16	included
2021-06-16	NA
2021-06-16	NA
2021-06-16	NA
2021-06-17	included
2021-06-17	NA
2021-06-16	NA
2021-06-16	NA
2021-06-15	NA
2021-06-16	included
2021-06-16	included
2021-06-16	NA
2021-06-16	NA
2021-06-17	NA
2021-06-16	included
2021-06-16	NA
2021-06-16	included
2021-06-16	included
2021-06-16	included
2021-06-16	included
2021-06-16	included
2021-06-16	NA
2021-06-16	NA
2021-06-16	included
2021-06-16	NA
2021-06-16	NA
2021-06-16	NA
2021-06-16	NA
2021-06-16	NA
2021-06-16	included
2021-06-16	included
2021-06-16	NA
2021-06-16	included
2021-06-16	included
2021-06-16	included
2021-06-16	included
2021-06-16	included
2021-06-16	included
2021-06-16	included
2021-06-16	included
2021-06-16	included
2021-06-16	included
2021-06-16	included
2021-06-16	included
2021-06-16	NA
2021-06-16	included
2021-06-16	included
2021-06-16	included
2021-06-16	included
2021-06-16	included
2021-06-16	included
2021-06-16	NA
2021-06-16	included
2021-06-16	NA
2021-06-15	included
2021-06-15	included
2021-06-15	NA
2021-06-15	NA
2021-06-15	included
2021-06-15	included
2021-06-15	included
2021-06-15	included
2021-06-16	NA
2021-06-16	NA
2021-06-16	included
2021-06-16	included
2021-06-16	included
2021-06-16	NA
2021-06-13	included
2021-06-16	included
2021-06-14	NA
2021-06-16	NA
2021-05-28	NA
2021-06-17	NA
2021-06-17	NA
2021-06-17	NA
2021-06-16	included
2021-06-14	NA
2021-06-14	NA
2021-06-13	NA
2021-06-18	included
2021-06-17	included
2021-06-17	included
2021-06-16	NA
2021-06-16	NA
2021-06-16	NA
2021-06-16	NA
2021-06-17	NA
2021-06-16	included
2021-06-16	NA
2021-06-17	included
2021-06-17	NA
2021-06-16	NA
2021-06-16	NA
2021-06-16	NA
2021-06-16	NA
2021-06-16	NA
2021-06-16	NA
2021-06-16	NA
2021-06-17	NA
2021-06-18	included
2021-06-17	NA
2021-06-17	NA
2021-06-16	NA
2021-06-16	included
2021-06-16	included
2021-06-18	NA
2021-06-18	included
2021-06-18	NA
2021-06-18	NA
2021-06-18	included
2021-06-17	included
2021-06-17	included
2021-06-17	included
2021-06-16	NA
2021-06-16	NA
2021-06-16	NA
2021-06-17	NA
2021-06-17	included
2021-06-17	NA
2021-06-17	included
2021-06-17	included
2021-06-17	included
2021-06-17	included
2021-06-17	included
2021-06-17	included
2021-06-16	included
2021-06-16	NA
2021-06-16	included
2021-06-16	included
2021-06-17	NA
2021-06-17	NA
2021-06-15	NA
2021-06-17	NA
2021-06-17	included
2021-06-14	included
2021-06-17	included
2021-06-17	NA
2021-06-17	included
2021-06-17	NA
2021-06-17	included
2021-06-17	included
2021-06-17	included
2021-06-17	included
2021-06-17	NA
2021-06-17	NA
2021-06-18	included
2021-06-18	NA
2021-06-18	included
2021-06-14	included
2021-06-18	included
2021-06-18	included
2021-06-18	included
2021-06-18	included
2021-06-18	included
2021-06-18	included
2021-06-18	included
2021-06-18	included
2021-06-18	NA
2021-06-18	included
2021-06-18	included
2021-06-18	included
2021-06-18	included
2021-06-18	included
2021-06-13	included
2021-06-16	included
2021-06-18	NA
2021-06-18	NA
2021-06-18	NA
2021-06-18	included
2021-06-18	included
2021-06-18	NA
2021-06-18	NA
2021-06-18	included
2021-06-18	included
2021-06-18	NA
2021-06-18	included
2021-06-16	included
2021-06-18	included
2021-06-18	NA
2021-06-18	NA
2021-06-18	NA
2021-06-18	NA
2021-06-18	NA
2021-06-18	included
2021-06-19	included
2021-06-18	included
2021-06-18	NA
2021-06-18	NA
2021-06-18	included
2021-06-18	included
2021-06-18	included
2021-06-19	NA
2021-06-18	included
2021-06-17	NA
2021-06-17	NA
2021-06-17	included
2021-06-18	NA
2021-06-18	included
2021-06-18	included
2021-06-18	included
2021-06-18	included
2021-06-18	included
2021-06-18	NA
2021-06-18	included
2021-06-18	included
2021-06-18	included
2021-06-18	included
2021-06-18	included
2021-06-15	included
2021-06-15	included
2021-06-15	included
2021-06-15	NA
2021-06-15	included
2021-06-15	included
2021-06-15	NA
2021-06-18	NA
2021-06-17	NA
2021-06-18	NA
2021-06-18	included
2021-06-17	included
2021-06-18	NA
2021-06-18	NA
2021-06-18	included
2021-06-18	included
2021-06-18	included
2021-06-18	included
2021-06-18	included
2021-06-18	NA
2021-06-18	included
2021-06-18	included
2021-06-18	included
2021-06-17	included
2021-06-18	NA
2021-06-18	included
2021-06-18	NA
2021-06-18	NA
2021-06-18	NA
2021-06-18	NA
2021-06-18	NA
2021-06-18	NA
2021-06-18	NA
2021-06-18	NA
2021-06-19	included
2021-06-18	NA
2021-06-18	NA
2021-06-18	included
2021-06-16	included
2021-06-16	included
2021-06-18	NA
2021-06-18	NA
2021-06-17	NA
2021-06-17	NA
2021-06-17	NA
2021-06-17	NA
2021-06-19	NA
2021-06-19	NA
2021-06-17	included
2021-06-17	NA
2021-06-18	NA
2021-06-18	included
2021-06-18	NA
2021-06-14	included
2021-06-14	included
2021-06-18	included
2021-06-18	included
2021-06-18	included
2021-06-18	NA
2021-06-17	NA
2021-06-18	NA
2021-06-18	NA
2021-06-18	NA
2021-06-18	NA
2021-06-18	NA
2021-06-18	included
2021-06-18	NA
2021-06-18	NA
2021-06-19	included
2021-06-19	included
2021-06-19	included
2021-06-19	included
2021-06-19	NA
2021-06-17	NA
2021-06-17	included
2021-06-17	included
2021-06-18	NA
2021-06-16	NA
2021-06-18	NA
2021-06-18	included
2021-06-17	NA
2021-06-17	NA
2021-06-17	NA
2021-06-17	NA
2021-06-17	NA
2021-06-18	included
2021-06-17	included
2021-06-18	included
2021-06-18	included
2021-06-18	included
2021-06-18	included
2021-06-18	included
2021-06-19	NA
2021-06-19	NA
2021-06-19	NA
2021-06-19	NA
2021-06-19	NA
2021-06-19	NA
2021-06-19	NA
2021-06-19	NA
2021-06-19	NA
2021-06-19	NA
2021-06-19	NA
2021-06-19	NA
2021-06-19	NA
2021-06-19	NA
2021-06-19	NA
2021-06-19	NA
2021-06-19	NA
2021-06-19	NA
2021-06-19	NA
2021-06-19	NA
2021-06-19	NA
2021-06-19	NA
2021-06-20	NA
2021-06-19	NA
2021-06-19	included
2021-06-19	included
2021-06-19	included
2021-06-17	NA
2021-06-18	NA
2021-06-18	included
2021-06-17	NA
2021-06-19	NA
2021-06-19	NA
2021-06-19	included
2021-06-19	included
2021-06-19	included
2021-06-16	NA
2021-06-16	NA
2021-06-19	NA
2021-06-19	NA
2021-06-19	included
2021-06-19	included
2021-06-19	included
2021-06-19	NA
2021-06-19	included
2021-06-17	included
2021-06-19	included
2021-06-19	included
2021-06-19	included
2021-06-19	included
2021-06-20	included
2021-06-18	NA
2021-06-19	included
2021-06-17	NA
2021-06-17	included
2021-06-17	included
2021-06-17	included
2021-06-17	NA
2021-06-17	included
2021-06-17	included
2021-06-17	included
2021-06-17	included
2021-06-17	included
2021-06-17	included
2021-06-17	included
2021-06-17	included
2021-06-17	included
2021-06-18	NA
2021-06-18	NA
2021-06-18	NA
2021-06-17	included
2021-06-17	included
2021-06-17	NA
2021-06-17	included
2021-06-17	included
2021-06-17	NA
2021-06-17	NA
2021-06-17	included
2021-06-17	included
2021-06-17	included
2021-06-17	NA
2021-06-17	included
2021-06-17	NA
2021-06-17	included
2021-06-17	NA
2021-06-17	included
2021-06-17	included
2021-06-17	included
2021-06-19	NA
2021-06-19	included
2021-06-19	NA
2021-06-19	NA
2021-06-20	included
2021-06-20	included
2021-06-20	NA
2021-06-20	NA
2021-06-20	included
2021-06-18	NA
2021-06-18	NA
2021-06-19	NA
2021-06-19	NA
2021-06-19	included
2021-06-19	included
2021-06-19	included
2021-06-19	included
2021-06-19	included
2021-06-19	included
2021-06-19	included
2021-06-19	NA
2021-06-19	included
2021-06-19	NA
2021-06-20	NA
2021-06-14	NA
2021-06-19	included
2021-06-19	NA
2021-06-19	included
2021-06-19	included
2021-06-19	included
2021-06-19	included
2021-06-19	included
2021-06-19	NA
2021-06-19	NA
2021-06-19	included
2021-06-18	NA
2021-06-20	NA
2021-06-20	NA
2021-06-19	NA
2021-06-19	NA
2021-06-19	NA
2021-06-18	included
2021-06-18	included
2021-06-18	NA
2021-06-18	NA
2021-06-18	included
2021-06-18	included
2021-06-19	NA
2021-06-18	included
2021-06-18	NA
2021-06-20	NA
2021-06-19	included
2021-06-19	included
2021-06-18	NA
2021-06-20	included
2021-06-20	included
2021-06-20	included
2021-06-20	included
2021-06-16	NA
2021-06-18	NA
2021-06-18	NA
2021-06-20	NA
2021-06-20	NA
2021-06-20	NA
2021-06-20	NA
2021-06-17	NA
2021-06-17	NA
2021-06-17	NA
2021-06-17	NA
2021-06-16	included
2021-06-17	included
2021-06-13	NA
2021-06-14	included
2021-06-14	included
2021-06-14	included
2021-06-14	included
2021-06-14	included
2021-06-20	included
2021-06-20	included
2021-06-18	included
2021-06-18	NA
2021-06-18	NA
2021-06-18	included
2021-06-14	included
2021-06-20	NA
2021-06-20	NA
2021-06-20	included
2021-06-20	NA
2021-06-15	NA
2021-06-20	NA
2021-06-20	included
2021-06-19	NA
2021-06-20	included
2021-06-19	included
2021-06-18	included
2021-06-20	NA
2021-06-20	included
2021-06-20	included
2021-06-20	NA
2021-06-18	included
2021-06-20	NA
2021-06-20	NA
2021-06-20	included
2021-06-20	NA
2021-06-20	included
2021-06-20	NA
2021-06-20	NA
2021-06-21	included
2021-06-21	included
2021-06-20	NA
2021-06-17	included
2021-06-17	NA
2021-06-17	NA
2021-06-17	NA
2021-06-17	NA
2021-06-17	NA
2021-06-17	NA
2021-06-17	NA
2021-06-17	NA
2021-06-20	included
2021-06-17	included
2021-06-17	NA
2021-06-20	NA
2021-06-20	NA
2021-06-20	included
2021-06-20	included
2021-06-20	NA
2021-06-20	NA
2021-06-20	NA
2021-06-20	NA
2021-06-19	included
2021-06-20	NA
2021-06-20	included
2021-06-20	NA
2021-06-20	NA
2021-06-20	NA
2021-06-20	included
2021-06-20	included
2021-06-20	included
2021-06-20	included
2021-06-20	included
2021-06-20	included
2021-06-20	NA
2021-06-16	NA
2021-06-19	NA
2021-06-19	NA
2021-06-19	NA
2021-06-19	NA
2021-06-19	NA
2021-06-21	NA
2021-06-21	NA
2021-06-21	included
2021-06-21	included
2021-06-20	included
2021-06-20	included
2021-06-20	included
2021-06-20	included
2021-06-20	included
2021-06-21	NA
2021-06-21	NA
2021-06-21	NA
2021-06-21	NA
[truncated: 20,098 more rows]
