# Supplementary material for: The latency time of SARS-CoV- 2 Delta variant in infection- and vaccine-naive individuals from Vietnam
Source: BMC Infect Dis. 2025 Apr 12;25:515. doi: 10.1186/s12879-025-10898-3 (PMC11993988; doi:10.1186/s12879-025-10898-3)
Supplement: Supplementary file 1 — Additional file 1. In a supplementary table (AdditionalFile1.pdf) we give the main estimates as numeric values. AdditionalFile2.csv contains the data to compute the growth rate. AdditionalFile3.csv contains the data to estimate the latency time distribution. [file 12879_2025_10898_MOESM1_ESM.zip › AdditionalFile3.csv]

	L0day	L1day	R0day	R1day	id	start_quarantine	truncation_date	L0	L1	R0	R1	Trunc
1	2021-04-30	2021-06-11	2021-04-30	2021-06-12	1	NA	2021-07-12	9.5	52.5	9.5	53.5	83
2	2021-04-30	2021-06-11	2021-04-30	2021-06-12	2	NA	2021-07-12	9.5	52.5	9.5	53.5	83
3	2021-04-30	2021-06-12	2021-04-30	2021-06-13	3	NA	2021-07-12	9.5	53.5	9.5	54.5	83
4	2021-04-30	2021-06-12	2021-04-30	2021-06-12	4	NA	2021-07-12	9.5	53.5	9.5	53.5	83
5	2021-04-30	2021-06-12	2021-04-30	2021-06-12	5	2021-06-13	2021-07-04	9.5	53.5	9.5	53.5	75
6	2021-04-30	2021-06-12	2021-04-30	2021-06-12	6	2021-06-13	2021-07-04	9.5	53.5	9.5	53.5	75
7	2021-04-30	2021-06-12	2021-04-30	2021-06-12	7	2021-06-13	2021-07-04	9.5	53.5	9.5	53.5	75
8	2021-04-30	2021-06-12	2021-04-30	2021-06-12	8	2021-06-13	2021-07-04	9.5	53.5	9.5	53.5	75
9	2021-04-30	2021-06-11	2021-06-12	2021-06-13	9	NA	2021-07-12	9.5	52.5	52.5	54.5	83
10	2021-04-30	2021-06-12	2021-04-30	2021-06-12	10	NA	2021-07-12	9.5	53.5	9.5	53.5	83
11	2021-04-30	2021-06-09	2021-04-30	2021-06-13	11	NA	2021-07-12	9.5	50.5	9.5	54.5	83
12	2021-04-30	2021-06-11	2021-06-13	2021-06-13	12	NA	2021-07-12	9.5	52.5	53.5	54.5	83
13	2021-04-30	2021-06-11	2021-04-30	2021-06-17	13	2021-06-17	2021-07-08	9.5	52.5	9.5	58.5	79
14	2021-04-30	2021-06-11	2021-04-30	2021-06-20	14	2021-06-21	2021-07-12	9.5	52.5	9.5	61.5	83
15	2021-04-30	2021-06-13	2021-04-30	2021-06-13	15	2021-06-13	2021-07-04	9.5	54.5	9.5	54.5	75
16	2021-04-30	2021-06-13	2021-04-30	2021-06-13	16	NA	2021-07-12	9.5	54.5	9.5	54.5	83
17	2021-04-30	2021-06-13	2021-04-30	2021-06-13	17	2021-06-13	2021-07-04	9.5	54.5	9.5	54.5	75
18	2021-04-30	2021-06-13	2021-04-30	2021-06-14	18	2021-06-15	2021-07-06	9.5	54.5	9.5	55.5	77
19	2021-04-30	2021-06-11	2021-04-30	2021-06-13	19	2021-06-13	2021-07-04	9.5	52.5	9.5	54.5	75
20	2021-04-30	2021-06-11	2021-04-30	2021-06-13	20	2021-06-13	2021-07-04	9.5	52.5	9.5	54.5	75
21	2021-04-30	2021-06-11	2021-04-30	2021-06-13	21	2021-06-14	2021-07-05	9.5	52.5	9.5	54.5	76
22	2021-04-30	2021-06-11	2021-04-30	2021-06-12	22	2021-06-12	2021-07-03	9.5	52.5	9.5	53.5	74
23	2021-06-10	2021-06-12	2021-06-10	2021-06-13	23	NA	2021-07-12	50.5	53.5	50.5	54.5	83
24	2021-04-30	2021-06-12	2021-04-30	2021-06-14	24	NA	2021-07-12	9.5	53.5	9.5	55.5	83
25	2021-06-02	2021-06-04	2021-06-02	2021-06-13	25	NA	2021-07-12	42.5	45.5	42.5	54.5	83
26	2021-04-30	2021-06-13	2021-04-30	2021-06-13	26	NA	2021-07-12	9.5	54.5	9.5	54.5	83
27	2021-04-30	2021-06-13	2021-04-30	2021-06-13	27	NA	2021-07-12	9.5	54.5	9.5	54.5	83
28	2021-04-30	2021-06-13	2021-04-30	2021-06-13	28	NA	2021-07-12	9.5	54.5	9.5	54.5	83
29	2021-04-30	2021-06-12	2021-04-30	2021-06-13	29	2021-06-13	2021-07-04	9.5	53.5	9.5	54.5	75
30	2021-04-30	2021-06-12	2021-04-30	2021-06-12	30	NA	2021-07-12	9.5	53.5	9.5	53.5	83
31	2021-06-04	2021-06-04	2021-06-04	2021-06-13	31	2021-06-13	2021-07-04	44.5	45.5	44.5	54.5	75
32	2021-04-30	2021-06-12	2021-04-30	2021-06-15	32	2021-06-16	2021-07-07	9.5	53.5	9.5	56.5	78
33	2021-04-30	2021-06-12	2021-04-30	2021-06-12	33	2021-06-12	2021-07-03	9.5	53.5	9.5	53.5	74
34	2021-06-08	2021-06-08	2021-06-08	2021-06-19	34	2021-06-15	2021-07-06	48.5	49.5	48.5	60.5	77
35	2021-06-11	2021-06-11	2021-06-11	2021-06-14	35	NA	2021-07-12	51.5	52.5	51.5	55.5	83
36	2021-04-30	2021-06-14	2021-04-30	2021-06-26	36	NA	2021-07-12	9.5	55.5	9.5	67.5	83
37	2021-04-30	2021-06-14	2021-06-14	2021-06-25	37	NA	2021-07-12	9.5	55.5	54.5	66.5	83
38	2021-04-30	2021-06-14	2021-06-14	2021-06-25	38	NA	2021-07-12	9.5	55.5	54.5	66.5	83
39	2021-04-30	2021-06-14	2021-06-14	2021-06-25	39	NA	2021-07-12	9.5	55.5	54.5	66.5	83
40	2021-06-13	2021-06-13	2021-06-13	2021-06-25	40	2021-06-13	2021-07-04	53.5	54.5	53.5	66.5	75
41	2021-04-30	2021-06-14	2021-04-30	2021-06-22	41	NA	2021-07-12	9.5	55.5	9.5	63.5	83
42	2021-04-30	2021-06-14	2021-04-30	2021-06-23	42	NA	2021-07-12	9.5	55.5	9.5	64.5	83
43	2021-04-30	2021-06-14	2021-04-30	2021-06-25	43	2021-06-14	2021-07-05	9.5	55.5	9.5	66.5	76
44	2021-04-30	2021-06-14	2021-04-30	2021-06-25	44	NA	2021-07-12	9.5	55.5	9.5	66.5	83
45	2021-04-30	2021-06-14	2021-04-30	2021-06-25	45	NA	2021-07-12	9.5	55.5	9.5	66.5	83
46	2021-04-30	2021-06-14	2021-06-21	2021-06-25	46	2021-06-14	2021-07-05	9.5	55.5	61.5	66.5	76
47	2021-04-30	2021-06-14	2021-06-13	2021-06-25	47	NA	2021-07-12	9.5	55.5	53.5	66.5	83
48	2021-04-30	2021-06-12	2021-06-13	2021-06-15	48	NA	2021-07-12	9.5	53.5	53.5	56.5	83
49	2021-04-30	2021-06-12	2021-06-12	2021-06-15	49	2021-06-13	2021-07-04	9.5	53.5	52.5	56.5	75
50	2021-04-30	2021-06-12	2021-06-12	2021-06-15	50	2021-06-12	2021-07-03	9.5	53.5	52.5	56.5	74
51	2021-04-30	2021-06-12	2021-06-13	2021-06-15	51	NA	2021-07-12	9.5	53.5	53.5	56.5	83
52	2021-04-30	2021-06-12	2021-06-12	2021-06-15	52	2021-06-14	2021-07-05	9.5	53.5	52.5	56.5	76
53	2021-04-30	2021-06-12	2021-06-12	2021-06-15	53	2021-06-14	2021-07-05	9.5	53.5	52.5	56.5	76
54	2021-04-30	2021-06-12	2021-04-30	2021-06-15	54	2021-06-14	2021-07-05	9.5	53.5	9.5	56.5	76
55	2021-04-30	2021-06-13	2021-04-30	2021-06-13	55	2021-06-14	2021-07-05	9.5	54.5	9.5	54.5	76
56	2021-04-30	2021-06-12	2021-04-30	2021-06-14	56	NA	2021-07-12	9.5	53.5	9.5	55.5	83
57	2021-04-30	2021-06-23	2021-04-30	2021-06-27	57	2021-06-27	2021-07-12	9.5	64.5	9.5	68.5	83
58	2021-04-30	2021-06-12	2021-04-30	2021-06-15	58	NA	2021-07-12	9.5	53.5	9.5	56.5	83
59	2021-04-30	2021-06-12	2021-04-30	2021-06-15	59	NA	2021-07-12	9.5	53.5	9.5	56.5	83
60	2021-04-30	2021-06-11	2021-04-30	2021-06-14	60	NA	2021-07-12	9.5	52.5	9.5	55.5	83
61	2021-06-11	2021-06-11	2021-06-11	2021-06-16	61	NA	2021-07-12	51.5	52.5	51.5	57.5	83
62	2021-04-30	2021-06-16	2021-04-30	2021-06-19	62	2021-06-19	2021-07-10	9.5	57.5	9.5	60.5	81
63	2021-04-30	2021-06-16	2021-04-30	2021-06-21	63	2021-06-17	2021-07-08	9.5	57.5	9.5	62.5	79
64	2021-04-30	2021-06-10	2021-04-30	2021-06-12	64	2021-06-12	2021-07-03	9.5	51.5	9.5	53.5	74
65	2021-04-30	2021-06-17	2021-04-30	2021-06-19	65	2021-06-19	2021-07-10	9.5	58.5	9.5	60.5	81
66	2021-04-30	2021-06-18	2021-04-30	2021-06-19	66	2021-06-20	2021-07-11	9.5	59.5	9.5	60.5	82
67	2021-04-30	2021-06-20	2021-04-30	2021-06-20	67	2021-06-20	2021-07-11	9.5	61.5	9.5	61.5	82
68	2021-06-04	2021-06-05	2021-06-04	2021-06-18	68	NA	2021-07-12	44.5	46.5	44.5	59.5	83
69	2021-04-30	2021-06-17	2021-04-30	2021-06-17	69	NA	2021-07-12	9.5	58.5	9.5	58.5	83
70	2021-04-30	2021-06-17	2021-04-30	2021-06-17	70	NA	2021-07-12	9.5	58.5	9.5	58.5	83
71	2021-04-30	2021-06-19	2021-04-30	2021-06-19	71	2021-06-19	2021-07-10	9.5	60.5	9.5	60.5	81
72	2021-04-30	2021-06-19	2021-04-30	2021-06-21	72	2021-06-19	2021-07-10	9.5	60.5	9.5	62.5	81
73	2021-04-30	2021-06-19	2021-04-30	2021-06-20	73	2021-06-19	2021-07-10	9.5	60.5	9.5	61.5	81
74	2021-04-30	2021-06-12	2021-04-30	2021-06-14	74	NA	2021-07-12	9.5	53.5	9.5	55.5	83
75	2021-06-11	2021-06-12	2021-06-11	2021-06-14	75	NA	2021-07-12	51.5	53.5	51.5	55.5	83
76	2021-06-10	2021-06-13	2021-06-10	2021-06-16	76	2021-06-16	2021-07-07	50.5	54.5	50.5	57.5	78
77	2021-06-10	2021-06-13	2021-06-10	2021-06-16	77	2021-06-16	2021-07-07	50.5	54.5	50.5	57.5	78
78	2021-04-30	2021-06-14	2021-04-30	2021-06-16	78	NA	2021-07-12	9.5	55.5	9.5	57.5	83
79	2021-06-10	2021-06-12	2021-06-10	2021-06-16	79	2021-06-17	2021-07-08	50.5	53.5	50.5	57.5	79
80	2021-04-30	2021-06-16	2021-06-14	2021-06-17	80	2021-06-17	2021-07-08	9.5	57.5	54.5	58.5	79
81	2021-04-30	2021-06-15	2021-04-30	2021-06-21	81	NA	2021-07-12	9.5	56.5	9.5	62.5	83
82	2021-04-30	2021-06-15	2021-06-15	2021-06-21	82	2021-06-22	2021-07-12	9.5	56.5	55.5	62.5	83
83	2021-04-30	2021-06-12	2021-06-13	2021-06-18	83	2021-06-16	2021-07-07	9.5	53.5	53.5	59.5	78
84	2021-04-30	2021-06-12	2021-06-13	2021-06-19	84	2021-06-15	2021-07-06	9.5	53.5	53.5	60.5	77
85	2021-04-30	2021-06-12	2021-06-15	2021-06-19	85	2021-06-14	2021-07-05	9.5	53.5	55.5	60.5	76
86	2021-04-30	2021-06-12	2021-04-30	2021-06-18	86	2021-06-14	2021-07-05	9.5	53.5	9.5	59.5	76
87	2021-04-30	2021-06-12	2021-06-20	2021-06-21	87	2021-06-14	2021-07-05	9.5	53.5	60.5	62.5	76
88	2021-04-30	2021-06-12	2021-06-20	2021-06-21	88	2021-06-14	2021-07-05	9.5	53.5	60.5	62.5	76
89	2021-04-30	2021-06-12	2021-06-13	2021-06-20	89	2021-06-14	2021-07-05	9.5	53.5	53.5	61.5	76
90	2021-04-30	2021-06-12	2021-06-13	2021-06-20	90	2021-06-14	2021-07-05	9.5	53.5	53.5	61.5	76
91	2021-04-30	2021-06-12	2021-06-13	2021-06-20	91	2021-06-14	2021-07-05	9.5	53.5	53.5	61.5	76
92	2021-04-30	2021-06-12	2021-04-30	2021-06-13	92	2021-06-14	2021-07-05	9.5	53.5	9.5	54.5	76
93	2021-06-12	2021-06-12	2021-06-15	2021-06-22	93	2021-06-21	2021-07-12	52.5	53.5	55.5	63.5	83
94	2021-04-30	2021-06-14	2021-04-30	2021-06-23	94	2021-06-16	2021-07-07	9.5	55.5	9.5	64.5	78
95	2021-04-30	2021-06-12	2021-04-30	2021-06-16	95	2021-06-16	2021-07-07	9.5	53.5	9.5	57.5	78
96	2021-06-06	2021-06-06	2021-06-06	2021-06-19	96	2021-06-17	2021-07-08	46.5	47.5	46.5	60.5	79
97	2021-04-30	2021-06-11	2021-04-30	2021-06-19	97	2021-06-14	2021-07-05	9.5	52.5	9.5	60.5	76
98	2021-04-30	2021-06-12	2021-04-30	2021-06-19	98	2021-06-14	2021-07-05	9.5	53.5	9.5	60.5	76
99	2021-04-30	2021-06-15	2021-04-30	2021-06-19	99	NA	2021-07-12	9.5	56.5	9.5	60.5	83
100	2021-06-12	2021-06-13	2021-06-12	2021-06-16	100	2021-06-16	2021-07-07	52.5	54.5	52.5	57.5	78
101	2021-04-30	2021-06-13	2021-06-18	2021-06-21	101	2021-06-15	2021-07-06	9.5	54.5	58.5	62.5	77
102	2021-06-16	2021-06-16	2021-06-16	2021-06-16	102	NA	2021-07-12	56.5	57.5	56.5	57.5	83
103	2021-04-30	2021-06-14	2021-06-20	2021-06-25	103	2021-06-15	2021-07-06	9.5	55.5	60.5	66.5	77
104	2021-04-30	2021-06-12	2021-06-21	2021-06-23	104	2021-06-17	2021-07-08	9.5	53.5	61.5	64.5	79
105	2021-04-30	2021-06-12	2021-06-21	2021-06-23	105	2021-06-17	2021-07-08	9.5	53.5	61.5	64.5	79
106	2021-04-30	2021-06-13	2021-04-30	2021-06-25	106	2021-06-13	2021-07-04	9.5	54.5	9.5	66.5	75
107	2021-04-30	2021-06-13	2021-04-30	2021-06-25	107	NA	2021-07-12	9.5	54.5	9.5	66.5	83
108	2021-04-30	2021-06-13	2021-06-23	2021-06-24	108	2021-06-13	2021-07-04	9.5	54.5	63.5	65.5	75
109	2021-06-10	2021-06-10	2021-06-10	2021-06-27	109	2021-06-16	2021-07-07	50.5	51.5	50.5	68.5	78
110	2021-04-30	2021-06-20	2021-04-30	2021-06-20	110	2021-06-20	2021-07-11	9.5	61.5	9.5	61.5	82
111	2021-06-01	2021-06-19	2021-06-01	2021-06-20	111	2021-06-20	2021-07-11	41.5	60.5	41.5	61.5	82
112	2021-04-30	2021-06-19	2021-04-30	2021-06-20	112	2021-06-20	2021-07-11	9.5	60.5	9.5	61.5	82
113	2021-04-30	2021-06-19	2021-04-30	2021-06-20	113	2021-06-20	2021-07-11	9.5	60.5	9.5	61.5	82
114	2021-04-30	2021-06-18	2021-06-20	2021-06-24	114	NA	2021-07-12	9.5	59.5	60.5	65.5	83
115	2021-04-30	2021-06-15	2021-04-30	2021-06-19	115	2021-06-20	2021-07-11	9.5	56.5	9.5	60.5	82
116	2021-04-30	2021-06-20	2021-04-30	2021-06-20	116	2021-06-20	2021-07-11	9.5	61.5	9.5	61.5	82
117	2021-04-30	2021-06-20	2021-06-20	2021-06-21	117	2021-06-20	2021-07-11	9.5	61.5	60.5	62.5	82
118	2021-04-30	2021-06-18	2021-06-18	2021-06-22	118	2021-06-22	2021-07-12	9.5	59.5	58.5	63.5	83
119	2021-04-30	2021-06-20	2021-04-30	2021-06-20	119	NA	2021-07-12	9.5	61.5	9.5	61.5	83
120	2021-04-30	2021-06-20	2021-04-30	2021-06-20	120	NA	2021-07-12	9.5	61.5	9.5	61.5	83
121	2021-04-30	2021-06-18	2021-04-30	2021-06-21	121	NA	2021-07-12	9.5	59.5	9.5	62.5	83
122	2021-04-30	2021-06-21	2021-04-30	2021-06-21	122	NA	2021-07-12	9.5	62.5	9.5	62.5	83
123	2021-04-30	2021-06-24	2021-06-23	2021-06-24	123	NA	2021-07-12	9.5	65.5	63.5	65.5	83
124	2021-04-30	2021-06-24	2021-06-23	2021-06-24	124	NA	2021-07-12	9.5	65.5	63.5	65.5	83
125	2021-04-30	2021-06-17	2021-04-30	2021-06-21	125	NA	2021-07-12	9.5	58.5	9.5	62.5	83
126	2021-04-30	2021-06-17	2021-04-30	2021-06-23	126	NA	2021-07-12	9.5	58.5	9.5	64.5	83
127	2021-04-30	2021-06-17	2021-04-30	2021-06-22	127	2021-06-22	2021-07-12	9.5	58.5	9.5	63.5	83
128	2021-04-30	2021-06-18	2021-04-30	2021-06-23	128	2021-06-23	2021-07-12	9.5	59.5	9.5	64.5	83
129	2021-04-30	2021-06-18	2021-04-30	2021-06-23	129	2021-06-23	2021-07-12	9.5	59.5	9.5	64.5	83
130	2021-04-30	2021-06-17	2021-04-30	2021-06-22	130	2021-06-22	2021-07-12	9.5	58.5	9.5	63.5	83
131	2021-04-30	2021-06-17	2021-04-30	2021-06-22	131	2021-06-22	2021-07-12	9.5	58.5	9.5	63.5	83
132	2021-04-30	2021-06-18	2021-04-30	2021-06-22	132	2021-06-21	2021-07-12	9.5	59.5	9.5	63.5	83
133	2021-04-30	2021-06-18	2021-04-30	2021-06-21	133	2021-06-21	2021-07-12	9.5	59.5	9.5	62.5	83
134	2021-04-30	2021-06-25	2021-04-30	2021-06-25	134	NA	2021-07-12	9.5	66.5	9.5	66.5	83
135	2021-04-30	2021-06-18	2021-04-30	2021-06-21	135	2021-06-21	2021-07-12	9.5	59.5	9.5	62.5	83
136	2021-04-30	2021-06-21	2021-04-30	2021-06-24	136	NA	2021-07-12	9.5	62.5	9.5	65.5	83
137	2021-04-30	2021-06-21	2021-04-30	2021-06-25	137	NA	2021-07-12	9.5	62.5	9.5	66.5	83
138	2021-04-30	2021-06-21	2021-04-30	2021-06-25	138	NA	2021-07-12	9.5	62.5	9.5	66.5	83
139	2021-04-30	2021-06-21	2021-04-30	2021-06-25	139	NA	2021-07-12	9.5	62.5	9.5	66.5	83
140	2021-04-30	2021-06-21	2021-04-30	2021-06-25	140	NA	2021-07-12	9.5	62.5	9.5	66.5	83
141	2021-04-30	2021-06-18	2021-04-30	2021-06-24	141	2021-06-21	2021-07-12	9.5	59.5	9.5	65.5	83
142	2021-04-30	2021-06-18	2021-04-30	2021-06-21	142	2021-06-21	2021-07-12	9.5	59.5	9.5	62.5	83
143	2021-04-30	2021-06-21	2021-04-30	2021-06-24	143	NA	2021-07-12	9.5	62.5	9.5	65.5	83
144	2021-04-30	2021-06-23	2021-04-30	2021-06-23	144	2021-06-24	2021-07-12	9.5	64.5	9.5	64.5	83
145	2021-04-30	2021-06-23	2021-04-30	2021-06-23	145	2021-06-24	2021-07-12	9.5	64.5	9.5	64.5	83
146	2021-04-30	2021-06-23	2021-04-30	2021-06-23	146	2021-06-24	2021-07-12	9.5	64.5	9.5	64.5	83
147	2021-04-30	2021-06-18	2021-06-21	2021-06-25	147	2021-06-21	2021-07-12	9.5	59.5	61.5	66.5	83
148	2021-04-30	2021-06-25	2021-04-30	2021-06-27	148	2021-06-27	2021-07-12	9.5	66.5	9.5	68.5	83
149	2021-04-30	2021-06-18	2021-06-21	2021-06-23	149	NA	2021-07-12	9.5	59.5	61.5	64.5	83
150	2021-04-30	2021-06-23	2021-04-30	2021-06-24	150	NA	2021-07-12	9.5	64.5	9.5	65.5	83
151	2021-04-30	2021-06-23	2021-04-30	2021-06-24	151	NA	2021-07-12	9.5	64.5	9.5	65.5	83
152	2021-04-30	2021-06-23	2021-04-30	2021-06-24	152	NA	2021-07-12	9.5	64.5	9.5	65.5	83
153	2021-04-30	2021-06-18	2021-04-30	2021-06-24	153	NA	2021-07-12	9.5	59.5	9.5	65.5	83
154	2021-04-30	2021-06-27	2021-04-30	2021-06-27	154	NA	2021-07-12	9.5	68.5	9.5	68.5	83
155	2021-04-30	2021-06-18	2021-04-30	2021-06-24	155	2021-06-21	2021-07-12	9.5	59.5	9.5	65.5	83
156	2021-04-30	2021-06-18	2021-04-30	2021-06-23	156	NA	2021-07-12	9.5	59.5	9.5	64.5	83
157	2021-04-30	2021-06-18	2021-06-21	2021-06-24	157	NA	2021-07-12	9.5	59.5	61.5	65.5	83
158	2021-04-30	2021-06-18	2021-06-21	2021-06-25	158	2021-06-21	2021-07-12	9.5	59.5	61.5	66.5	83
159	2021-04-30	2021-06-18	2021-04-30	2021-06-24	159	NA	2021-07-12	9.5	59.5	9.5	65.5	83
160	2021-04-30	2021-06-17	2021-04-30	2021-06-22	160	2021-06-22	2021-07-12	9.5	58.5	9.5	63.5	83
161	2021-04-30	2021-06-18	2021-04-30	2021-06-22	161	2021-06-22	2021-07-12	9.5	59.5	9.5	63.5	83
162	2021-04-30	2021-06-18	2021-04-30	2021-06-24	162	2021-06-24	2021-07-12	9.5	59.5	9.5	65.5	83
163	2021-04-30	2021-06-18	2021-04-30	2021-06-21	163	2021-06-21	2021-07-12	9.5	59.5	9.5	62.5	83
164	2021-04-30	2021-06-18	2021-04-30	2021-06-21	164	2021-06-22	2021-07-12	9.5	59.5	9.5	62.5	83
165	2021-04-30	2021-06-18	2021-04-30	2021-06-21	165	2021-06-22	2021-07-12	9.5	59.5	9.5	62.5	83
166	2021-04-30	2021-06-18	2021-04-30	2021-06-21	166	2021-06-21	2021-07-12	9.5	59.5	9.5	62.5	83
167	2021-04-30	2021-06-18	2021-04-30	2021-06-21	167	2021-06-21	2021-07-12	9.5	59.5	9.5	62.5	83
168	2021-04-30	2021-06-18	2021-04-30	2021-06-21	168	NA	2021-07-12	9.5	59.5	9.5	62.5	83
169	2021-04-30	2021-06-18	2021-04-30	2021-06-21	169	2021-06-21	2021-07-12	9.5	59.5	9.5	62.5	83
170	2021-04-30	2021-06-18	2021-04-30	2021-06-21	170	2021-06-21	2021-07-12	9.5	59.5	9.5	62.5	83
171	2021-04-30	2021-06-18	2021-04-30	2021-06-21	171	2021-06-21	2021-07-12	9.5	59.5	9.5	62.5	83
172	2021-04-30	2021-06-18	2021-04-30	2021-06-20	172	2021-06-20	2021-07-11	9.5	59.5	9.5	61.5	82
173	2021-04-30	2021-06-18	2021-04-30	2021-06-21	173	2021-06-21	2021-07-12	9.5	59.5	9.5	62.5	83
174	2021-04-30	2021-06-18	2021-04-30	2021-06-21	174	2021-06-21	2021-07-12	9.5	59.5	9.5	62.5	83
175	2021-04-30	2021-06-18	2021-04-30	2021-06-24	175	NA	2021-07-12	9.5	59.5	9.5	65.5	83
176	2021-04-30	2021-06-18	2021-06-21	2021-06-24	176	2021-06-21	2021-07-12	9.5	59.5	61.5	65.5	83
177	2021-04-30	2021-06-18	2021-04-30	2021-06-24	177	2021-06-21	2021-07-12	9.5	59.5	9.5	65.5	83
178	2021-04-30	2021-06-18	2021-04-30	2021-06-24	178	2021-06-21	2021-07-12	9.5	59.5	9.5	65.5	83
179	2021-04-30	2021-06-18	2021-04-30	2021-06-24	179	NA	2021-07-12	9.5	59.5	9.5	65.5	83
180	2021-04-30	2021-06-18	2021-04-30	2021-06-24	180	2021-06-21	2021-07-12	9.5	59.5	9.5	65.5	83
181	2021-04-30	2021-06-18	2021-06-21	2021-06-24	181	2021-06-21	2021-07-12	9.5	59.5	61.5	65.5	83
182	2021-04-30	2021-06-18	2021-06-21	2021-06-25	182	2021-06-21	2021-07-12	9.5	59.5	61.5	66.5	83
183	2021-04-30	2021-06-18	2021-04-30	2021-06-23	183	2021-06-23	2021-07-12	9.5	59.5	9.5	64.5	83
184	2021-04-30	2021-06-18	2021-04-30	2021-06-23	184	2021-06-23	2021-07-12	9.5	59.5	9.5	64.5	83
185	2021-04-30	2021-06-18	2021-06-21	2021-06-24	185	NA	2021-07-12	9.5	59.5	61.5	65.5	83
186	2021-04-30	2021-06-18	2021-04-30	2021-06-24	186	NA	2021-07-12	9.5	59.5	9.5	65.5	83
187	2021-06-01	2021-06-18	2021-06-01	2021-06-24	187	2021-06-21	2021-07-12	41.5	59.5	41.5	65.5	83
188	2021-04-30	2021-06-21	2021-04-30	2021-06-25	188	2021-06-24	2021-07-12	9.5	62.5	9.5	66.5	83
189	2021-04-30	2021-06-21	2021-04-30	2021-06-25	189	NA	2021-07-12	9.5	62.5	9.5	66.5	83
190	2021-04-30	2021-06-10	2021-04-30	2021-06-10	190	2021-06-10	2021-07-01	9.5	51.5	9.5	51.5	72
191	2021-04-30	2021-06-10	2021-04-30	2021-06-10	191	NA	2021-07-12	9.5	51.5	9.5	51.5	83
192	2021-04-30	2021-06-10	2021-04-30	2021-06-11	192	NA	2021-07-12	9.5	51.5	9.5	52.5	83
193	2021-04-30	2021-06-10	2021-04-30	2021-06-11	193	NA	2021-07-12	9.5	51.5	9.5	52.5	83
194	2021-04-30	2021-06-10	2021-04-30	2021-06-11	194	NA	2021-07-12	9.5	51.5	9.5	52.5	83
195	2021-04-30	2021-06-10	2021-04-30	2021-06-10	195	NA	2021-07-12	9.5	51.5	9.5	51.5	83
196	2021-04-30	2021-06-10	2021-06-10	2021-06-11	196	NA	2021-07-12	9.5	51.5	50.5	52.5	83
197	2021-04-30	2021-06-10	2021-04-30	2021-06-12	197	2021-06-11	2021-07-02	9.5	51.5	9.5	53.5	73
198	2021-04-30	2021-06-10	2021-04-30	2021-06-12	198	2021-06-11	2021-07-02	9.5	51.5	9.5	53.5	73
199	2021-04-30	2021-06-10	2021-06-26	2021-06-27	199	2021-06-18	2021-07-09	9.5	51.5	66.5	68.5	80
200	2021-04-30	2021-06-10	2021-04-30	2021-06-18	200	2021-06-18	2021-07-09	9.5	51.5	9.5	59.5	80
201	2021-04-30	2021-06-10	2021-04-30	2021-06-10	201	2021-06-11	2021-07-02	9.5	51.5	9.5	51.5	73
202	2021-04-30	2021-06-10	2021-04-30	2021-06-10	202	NA	2021-07-12	9.5	51.5	9.5	51.5	83
203	2021-04-30	2021-06-10	2021-04-30	2021-06-10	203	NA	2021-07-12	9.5	51.5	9.5	51.5	83
204	2021-04-30	2021-06-10	2021-06-10	2021-06-12	204	2021-06-11	2021-07-02	9.5	51.5	50.5	53.5	73
205	2021-04-30	2021-06-10	2021-04-30	2021-06-13	205	2021-06-11	2021-07-02	9.5	51.5	9.5	54.5	73
206	2021-04-30	2021-06-10	2021-06-11	2021-06-13	206	2021-06-11	2021-07-02	9.5	51.5	51.5	54.5	73
207	2021-04-30	2021-06-10	2021-04-30	2021-06-10	207	2021-06-10	2021-07-01	9.5	51.5	9.5	51.5	72
208	2021-04-30	2021-06-07	2021-04-30	2021-06-12	208	2021-06-12	2021-07-03	9.5	48.5	9.5	53.5	74
209	2021-04-30	2021-06-10	2021-06-11	2021-06-13	209	2021-06-11	2021-07-02	9.5	51.5	51.5	54.5	73
210	2021-04-30	2021-06-10	2021-04-30	2021-06-14	210	2021-06-11	2021-07-02	9.5	51.5	9.5	55.5	73
211	2021-04-30	2021-06-10	2021-04-30	2021-06-14	211	2021-06-11	2021-07-02	9.5	51.5	9.5	55.5	73
212	2021-04-30	2021-06-10	2021-04-30	2021-06-14	212	2021-06-11	2021-07-02	9.5	51.5	9.5	55.5	73
213	2021-04-30	2021-06-10	2021-04-30	2021-06-10	213	2021-06-11	2021-07-02	9.5	51.5	9.5	51.5	73
214	2021-06-10	2021-06-10	2021-06-10	2021-06-14	214	2021-06-12	2021-07-03	50.5	51.5	50.5	55.5	74
215	2021-04-30	2021-06-10	2021-04-30	2021-06-15	215	NA	2021-07-12	9.5	51.5	9.5	56.5	83
216	2021-04-30	2021-06-10	2021-04-30	2021-06-15	216	NA	2021-07-12	9.5	51.5	9.5	56.5	83
217	2021-04-30	2021-06-10	2021-04-30	2021-06-15	217	NA	2021-07-12	9.5	51.5	9.5	56.5	83
218	2021-04-30	2021-06-10	2021-04-30	2021-06-15	218	NA	2021-07-12	9.5	51.5	9.5	56.5	83
219	2021-04-30	2021-06-10	2021-04-30	2021-06-16	219	2021-06-10	2021-07-01	9.5	51.5	9.5	57.5	72
220	2021-04-30	2021-06-10	2021-04-30	2021-06-23	220	NA	2021-07-12	9.5	51.5	9.5	64.5	83
221	2021-04-30	2021-06-10	2021-04-30	2021-06-23	221	NA	2021-07-12	9.5	51.5	9.5	64.5	83
222	2021-04-30	2021-06-10	2021-04-30	2021-06-23	222	NA	2021-07-12	9.5	51.5	9.5	64.5	83
223	2021-04-30	2021-06-10	2021-04-30	2021-06-24	223	NA	2021-07-12	9.5	51.5	9.5	65.5	83
224	2021-04-30	2021-06-09	2021-04-30	2021-06-10	224	NA	2021-07-12	9.5	50.5	9.5	51.5	83
225	2021-04-30	2021-06-10	2021-04-30	2021-06-10	225	NA	2021-07-12	9.5	51.5	9.5	51.5	83
226	2021-04-30	2021-06-11	2021-06-12	2021-06-29	226	2021-06-12	2021-07-03	9.5	52.5	52.5	70.5	74
227	2021-04-30	2021-06-10	2021-04-30	2021-06-10	227	2021-06-11	2021-07-02	9.5	51.5	9.5	51.5	73
228	2021-04-30	2021-06-10	2021-04-30	2021-06-10	228	NA	2021-07-12	9.5	51.5	9.5	51.5	83
229	2021-04-30	2021-06-10	2021-04-30	2021-06-10	229	NA	2021-07-12	9.5	51.5	9.5	51.5	83
230	2021-04-30	2021-06-10	2021-04-30	2021-06-10	230	NA	2021-07-12	9.5	51.5	9.5	51.5	83
231	2021-04-30	2021-06-10	2021-04-30	2021-06-10	231	NA	2021-07-12	9.5	51.5	9.5	51.5	83
232	2021-04-30	2021-06-09	2021-04-30	2021-06-09	232	NA	2021-07-12	9.5	50.5	9.5	50.5	83
233	2021-04-30	2021-06-09	2021-04-30	2021-06-11	233	2021-06-11	2021-07-02	9.5	50.5	9.5	52.5	73
234	2021-04-30	2021-06-11	2021-06-13	2021-06-21	234	NA	2021-07-12	9.5	52.5	53.5	62.5	83
235	2021-04-30	2021-06-10	2021-04-30	2021-06-12	235	2021-06-11	2021-07-02	9.5	51.5	9.5	53.5	73
236	2021-04-30	2021-06-10	2021-06-10	2021-06-11	236	2021-06-11	2021-07-02	9.5	51.5	50.5	52.5	73
237	2021-04-30	2021-06-10	2021-04-30	2021-06-10	237	2021-06-11	2021-07-02	9.5	51.5	9.5	51.5	73
238	2021-04-30	2021-06-11	2021-04-30	2021-06-11	238	2021-06-12	2021-07-03	9.5	52.5	9.5	52.5	74
239	2021-04-30	2021-06-15	2021-04-30	2021-06-15	239	2021-06-10	2021-07-01	9.5	56.5	9.5	56.5	72
240	2021-04-30	2021-06-15	2021-04-30	2021-06-15	240	2021-06-10	2021-07-01	9.5	56.5	9.5	56.5	72
241	2021-04-30	2021-06-10	2021-04-30	2021-06-15	241	NA	2021-07-12	9.5	51.5	9.5	56.5	83
242	2021-04-30	2021-06-10	2021-04-30	2021-06-15	242	NA	2021-07-12	9.5	51.5	9.5	56.5	83
243	2021-04-30	2021-06-15	2021-04-30	2021-06-15	243	2021-06-10	2021-07-01	9.5	56.5	9.5	56.5	72
244	2021-04-30	2021-06-10	2021-04-30	2021-06-10	244	NA	2021-07-12	9.5	51.5	9.5	51.5	83
245	2021-04-30	2021-06-16	2021-06-10	2021-06-16	245	2021-06-10	2021-07-01	9.5	57.5	50.5	57.5	72
246	2021-04-30	2021-06-16	2021-04-30	2021-06-16	246	2021-06-10	2021-07-01	9.5	57.5	9.5	57.5	72
247	2021-04-30	2021-06-15	2021-04-30	2021-06-16	247	NA	2021-07-12	9.5	56.5	9.5	57.5	83
248	2021-04-30	2021-06-16	2021-06-10	2021-06-16	248	2021-06-10	2021-07-01	9.5	57.5	50.5	57.5	72
249	2021-04-30	2021-06-16	2021-04-30	2021-06-16	249	2021-06-10	2021-07-01	9.5	57.5	9.5	57.5	72
250	2021-04-30	2021-06-16	2021-04-30	2021-06-16	250	2021-06-10	2021-07-01	9.5	57.5	9.5	57.5	72
251	2021-04-30	2021-06-16	2021-04-30	2021-06-16	251	2021-06-10	2021-07-01	9.5	57.5	9.5	57.5	72
252	2021-05-02	2021-06-16	2021-05-02	2021-06-16	252	NA	2021-07-12	11.5	57.5	11.5	57.5	83
253	2021-04-30	2021-06-14	2021-04-30	2021-06-14	253	2021-06-10	2021-07-01	9.5	55.5	9.5	55.5	72
254	2021-04-30	2021-06-16	2021-06-11	2021-06-16	254	NA	2021-07-12	9.5	57.5	51.5	57.5	83
255	2021-04-30	2021-06-12	2021-04-30	2021-06-17	255	2021-06-12	2021-07-03	9.5	53.5	9.5	58.5	74
256	2021-04-30	2021-06-17	2021-04-30	2021-06-17	256	2021-06-11	2021-07-02	9.5	58.5	9.5	58.5	73
257	2021-04-30	2021-06-10	2021-04-30	2021-06-17	257	2021-06-17	2021-07-08	9.5	51.5	9.5	58.5	79
258	2021-04-30	2021-06-17	2021-04-30	2021-06-17	258	NA	2021-07-12	9.5	58.5	9.5	58.5	83
259	2021-04-30	2021-06-17	2021-04-30	2021-06-18	259	NA	2021-07-12	9.5	58.5	9.5	59.5	83
260	2021-04-30	2021-06-17	2021-04-30	2021-06-20	260	2021-06-20	2021-07-11	9.5	58.5	9.5	61.5	82
261	2021-04-30	2021-06-19	2021-06-18	2021-06-24	261	NA	2021-07-12	9.5	60.5	58.5	65.5	83
262	2021-04-30	2021-06-25	2021-06-18	2021-06-26	262	2021-06-25	2021-07-12	9.5	66.5	58.5	67.5	83
263	2021-04-30	2021-06-25	2021-06-18	2021-06-25	263	2021-06-25	2021-07-12	9.5	66.5	58.5	66.5	83
264	2021-04-30	2021-06-25	2021-06-18	2021-06-25	264	2021-06-25	2021-07-12	9.5	66.5	58.5	66.5	83
265	2021-04-30	2021-06-10	2021-04-30	2021-06-17	265	NA	2021-07-12	9.5	51.5	9.5	58.5	83
266	2021-04-30	2021-06-17	2021-04-30	2021-06-17	266	NA	2021-07-12	9.5	58.5	9.5	58.5	83
267	2021-04-30	2021-06-17	2021-04-30	2021-06-18	267	NA	2021-07-12	9.5	58.5	9.5	59.5	83
268	2021-04-30	2021-06-17	2021-04-30	2021-06-17	268	2021-06-18	2021-07-09	9.5	58.5	9.5	58.5	80
269	2021-04-30	2021-06-18	2021-06-15	2021-06-18	269	NA	2021-07-12	9.5	59.5	55.5	59.5	83
270	2021-04-30	2021-06-18	2021-06-16	2021-06-18	270	NA	2021-07-12	9.5	59.5	56.5	59.5	83
271	2021-04-30	2021-06-18	2021-06-16	2021-06-18	271	NA	2021-07-12	9.5	59.5	56.5	59.5	83
272	2021-04-30	2021-06-18	2021-06-15	2021-06-18	272	NA	2021-07-12	9.5	59.5	55.5	59.5	83
273	2021-04-30	2021-06-18	2021-06-16	2021-06-18	273	NA	2021-07-12	9.5	59.5	56.5	59.5	83
274	2021-04-30	2021-06-18	2021-06-15	2021-06-18	274	NA	2021-07-12	9.5	59.5	55.5	59.5	83
275	2021-04-30	2021-06-15	2021-04-30	2021-06-18	275	2021-06-15	2021-07-06	9.5	56.5	9.5	59.5	77
276	2021-04-30	2021-06-15	2021-04-30	2021-06-18	276	2021-06-15	2021-07-06	9.5	56.5	9.5	59.5	77
277	2021-04-30	2021-06-18	2021-06-15	2021-06-18	277	NA	2021-07-12	9.5	59.5	55.5	59.5	83
278	2021-04-30	2021-06-18	2021-06-16	2021-06-18	278	NA	2021-07-12	9.5	59.5	56.5	59.5	83
279	2021-04-30	2021-06-18	2021-06-15	2021-06-18	279	NA	2021-07-12	9.5	59.5	55.5	59.5	83
280	2021-04-30	2021-06-18	2021-06-15	2021-06-18	280	NA	2021-07-12	9.5	59.5	55.5	59.5	83
281	2021-04-30	2021-06-18	2021-04-30	2021-06-18	281	NA	2021-07-12	9.5	59.5	9.5	59.5	83
282	2021-04-30	2021-06-18	2021-06-15	2021-06-18	282	NA	2021-07-12	9.5	59.5	55.5	59.5	83
283	2021-04-30	2021-06-18	2021-04-30	2021-06-18	283	NA	2021-07-12	9.5	59.5	9.5	59.5	83
284	2021-04-30	2021-06-17	2021-04-30	2021-06-18	284	NA	2021-07-12	9.5	58.5	9.5	59.5	83
285	2021-04-30	2021-06-11	2021-04-30	2021-06-11	285	NA	2021-07-12	9.5	52.5	9.5	52.5	83
286	2021-04-30	2021-06-11	2021-04-30	2021-06-11	286	NA	2021-07-12	9.5	52.5	9.5	52.5	83
287	2021-04-30	2021-06-11	2021-04-30	2021-06-11	287	NA	2021-07-12	9.5	52.5	9.5	52.5	83
288	2021-04-30	2021-06-11	2021-04-30	2021-06-11	288	NA	2021-07-12	9.5	52.5	9.5	52.5	83
289	2021-06-10	2021-06-11	2021-06-10	2021-06-12	289	NA	2021-07-12	50.5	52.5	50.5	53.5	83
290	2021-04-30	2021-06-12	2021-04-30	2021-06-12	290	NA	2021-07-12	9.5	53.5	9.5	53.5	83
291	2021-04-30	2021-06-12	2021-04-30	2021-06-12	291	2021-06-12	2021-07-03	9.5	53.5	9.5	53.5	74
292	2021-04-30	2021-06-12	2021-04-30	2021-06-12	292	NA	2021-07-12	9.5	53.5	9.5	53.5	83
293	2021-04-30	2021-06-11	2021-04-30	2021-06-11	293	NA	2021-07-12	9.5	52.5	9.5	52.5	83
294	2021-04-30	2021-06-11	2021-04-30	2021-06-12	294	NA	2021-07-12	9.5	52.5	9.5	53.5	83
295	2021-04-30	2021-06-11	2021-04-30	2021-06-12	295	NA	2021-07-12	9.5	52.5	9.5	53.5	83
296	2021-04-30	2021-06-11	2021-04-30	2021-06-12	296	NA	2021-07-12	9.5	52.5	9.5	53.5	83
297	2021-04-30	2021-06-12	2021-04-30	2021-06-12	297	NA	2021-07-12	9.5	53.5	9.5	53.5	83
298	2021-04-30	2021-06-12	2021-04-30	2021-06-12	298	NA	2021-07-12	9.5	53.5	9.5	53.5	83
299	2021-04-30	2021-06-12	2021-04-30	2021-06-12	299	NA	2021-07-12	9.5	53.5	9.5	53.5	83
300	2021-04-30	2021-06-11	2021-04-30	2021-06-13	300	2021-06-13	2021-07-04	9.5	52.5	9.5	54.5	75
301	2021-04-30	2021-06-16	2021-06-14	2021-06-16	301	2021-06-16	2021-07-07	9.5	57.5	54.5	57.5	78
302	2021-06-11	2021-06-11	2021-06-14	2021-06-16	302	2021-06-14	2021-07-05	51.5	52.5	54.5	57.5	76
303	2021-04-30	2021-06-15	2021-06-14	2021-06-16	303	NA	2021-07-12	9.5	56.5	54.5	57.5	83
304	2021-04-30	2021-06-11	2021-06-14	2021-06-16	304	2021-06-16	2021-07-07	9.5	52.5	54.5	57.5	78
305	2021-04-30	2021-06-16	2021-06-14	2021-06-16	305	2021-06-16	2021-07-07	9.5	57.5	54.5	57.5	78
306	2021-04-30	2021-06-13	2021-06-14	2021-06-18	306	2021-06-18	2021-07-09	9.5	54.5	54.5	59.5	80
307	2021-04-30	2021-06-16	2021-06-14	2021-06-16	307	2021-06-16	2021-07-07	9.5	57.5	54.5	57.5	78
308	2021-04-30	2021-06-14	2021-04-30	2021-06-18	308	2021-06-14	2021-07-05	9.5	55.5	9.5	59.5	76
309	2021-04-30	2021-06-15	2021-06-18	2021-06-25	309	2021-06-15	2021-07-06	9.5	56.5	58.5	66.5	77
310	2021-04-30	2021-06-11	2021-04-30	2021-06-11	310	NA	2021-07-12	9.5	52.5	9.5	52.5	83
311	2021-04-30	2021-06-11	2021-04-30	2021-06-11	311	NA	2021-07-12	9.5	52.5	9.5	52.5	83
312	2021-04-30	2021-06-11	2021-04-30	2021-06-11	312	NA	2021-07-12	9.5	52.5	9.5	52.5	83
313	2021-04-30	2021-06-11	2021-04-30	2021-06-11	313	NA	2021-07-12	9.5	52.5	9.5	52.5	83
314	2021-04-30	2021-06-11	2021-04-30	2021-06-11	314	NA	2021-07-12	9.5	52.5	9.5	52.5	83
315	2021-04-30	2021-06-12	2021-04-30	2021-06-12	315	NA	2021-07-12	9.5	53.5	9.5	53.5	83
316	2021-04-30	2021-06-12	2021-06-12	2021-06-14	316	2021-06-13	2021-07-04	9.5	53.5	52.5	55.5	75
317	2021-04-30	2021-06-12	2021-04-30	2021-06-12	317	NA	2021-07-12	9.5	53.5	9.5	53.5	83
318	2021-04-30	2021-06-11	2021-04-30	2021-06-11	318	NA	2021-07-12	9.5	52.5	9.5	52.5	83
319	2021-04-30	2021-06-11	2021-04-30	2021-06-11	319	NA	2021-07-12	9.5	52.5	9.5	52.5	83
320	2021-04-30	2021-06-12	2021-06-12	2021-06-22	320	2021-06-13	2021-07-04	9.5	53.5	52.5	63.5	75
321	2021-04-30	2021-06-10	2021-04-30	2021-06-10	321	NA	2021-07-12	9.5	51.5	9.5	51.5	83
322	2021-04-30	2021-06-11	2021-04-30	2021-06-11	322	NA	2021-07-12	9.5	52.5	9.5	52.5	83
323	2021-04-30	2021-06-11	2021-05-31	2021-06-11	323	NA	2021-07-12	9.5	52.5	40.5	52.5	83
324	2021-04-30	2021-06-11	2021-05-13	2021-06-11	324	NA	2021-07-12	9.5	52.5	22.5	52.5	83
325	2021-04-30	2021-06-11	2021-06-12	2021-06-25	325	2021-06-14	2021-07-05	9.5	52.5	52.5	66.5	76
326	2021-04-30	2021-06-11	2021-04-30	2021-06-12	326	NA	2021-07-12	9.5	52.5	9.5	53.5	83
327	2021-04-30	2021-06-12	2021-06-01	2021-06-12	327	NA	2021-07-12	9.5	53.5	41.5	53.5	83
328	2021-04-30	2021-06-12	2021-04-30	2021-06-12	328	NA	2021-07-12	9.5	53.5	9.5	53.5	83
329	2021-04-30	2021-06-12	2021-04-30	2021-06-12	329	NA	2021-07-12	9.5	53.5	9.5	53.5	83
330	2021-04-30	2021-06-12	2021-04-30	2021-06-12	330	NA	2021-07-12	9.5	53.5	9.5	53.5	83
331	2021-04-30	2021-06-12	2021-04-30	2021-06-12	331	NA	2021-07-12	9.5	53.5	9.5	53.5	83
332	2021-04-30	2021-06-11	2021-04-30	2021-06-11	332	NA	2021-07-12	9.5	52.5	9.5	52.5	83
333	2021-04-30	2021-06-11	2021-04-30	2021-06-11	333	NA	2021-07-12	9.5	52.5	9.5	52.5	83
334	2021-04-30	2021-06-12	2021-04-30	2021-06-12	334	NA	2021-07-12	9.5	53.5	9.5	53.5	83
335	2021-04-30	2021-06-12	2021-05-12	2021-06-12	335	NA	2021-07-12	9.5	53.5	21.5	53.5	83
336	2021-04-30	2021-06-12	2021-04-30	2021-06-12	336	NA	2021-07-12	9.5	53.5	9.5	53.5	83
337	2021-04-30	2021-06-12	2021-04-30	2021-06-12	337	NA	2021-07-12	9.5	53.5	9.5	53.5	83
338	2021-04-30	2021-06-12	2021-04-30	2021-06-12	338	NA	2021-07-12	9.5	53.5	9.5	53.5	83
339	2021-04-30	2021-06-12	2021-04-30	2021-06-12	339	NA	2021-07-12	9.5	53.5	9.5	53.5	83
340	2021-06-15	2021-06-25	2021-06-23	2021-06-25	340	2021-06-15	2021-07-06	55.5	66.5	63.5	66.5	77
341	2021-04-30	2021-06-12	2021-04-30	2021-06-12	341	NA	2021-07-12	9.5	53.5	9.5	53.5	83
342	2021-04-30	2021-06-12	2021-04-30	2021-06-12	342	NA	2021-07-12	9.5	53.5	9.5	53.5	83
343	2021-04-30	2021-06-12	2021-04-30	2021-06-12	343	NA	2021-07-12	9.5	53.5	9.5	53.5	83
344	2021-04-30	2021-06-12	2021-04-30	2021-06-12	344	NA	2021-07-12	9.5	53.5	9.5	53.5	83
345	2021-04-30	2021-06-12	2021-04-30	2021-06-12	345	NA	2021-07-12	9.5	53.5	9.5	53.5	83
346	2021-04-30	2021-06-12	2021-06-19	2021-06-20	346	NA	2021-07-12	9.5	53.5	59.5	61.5	83
347	2021-04-30	2021-06-11	2021-06-10	2021-06-12	347	NA	2021-07-12	9.5	52.5	50.5	53.5	83
348	2021-04-30	2021-06-12	2021-06-03	2021-06-12	348	NA	2021-07-12	9.5	53.5	43.5	53.5	83
349	2021-04-30	2021-06-12	2021-04-30	2021-06-12	349	NA	2021-07-12	9.5	53.5	9.5	53.5	83
350	2021-04-30	2021-06-12	2021-06-10	2021-06-12	350	NA	2021-07-12	9.5	53.5	50.5	53.5	83
351	2021-04-30	2021-06-11	2021-04-30	2021-06-12	351	NA	2021-07-12	9.5	52.5	9.5	53.5	83
352	2021-04-30	2021-06-12	2021-04-30	2021-06-12	352	NA	2021-07-12	9.5	53.5	9.5	53.5	83
353	2021-04-30	2021-06-12	2021-04-30	2021-06-12	353	NA	2021-07-12	9.5	53.5	9.5	53.5	83
354	2021-04-30	2021-06-12	2021-04-30	2021-06-13	354	NA	2021-07-12	9.5	53.5	9.5	54.5	83
355	2021-04-30	2021-06-14	2021-04-30	2021-06-17	355	NA	2021-07-12	9.5	55.5	9.5	58.5	83
356	2021-04-30	2021-06-14	2021-04-30	2021-06-17	356	2021-06-17	2021-07-08	9.5	55.5	9.5	58.5	79
357	2021-04-30	2021-06-11	2021-04-30	2021-06-18	357	NA	2021-07-12	9.5	52.5	9.5	59.5	83
358	2021-04-30	2021-06-11	2021-04-30	2021-06-18	358	NA	2021-07-12	9.5	52.5	9.5	59.5	83
359	2021-04-30	2021-06-11	2021-04-30	2021-06-19	359	2021-06-19	2021-07-10	9.5	52.5	9.5	60.5	81
360	2021-04-30	2021-06-20	2021-04-30	2021-06-21	360	2021-06-20	2021-07-11	9.5	61.5	9.5	62.5	82
361	2021-04-30	2021-06-20	2021-04-30	2021-06-21	361	2021-06-20	2021-07-11	9.5	61.5	9.5	62.5	82
362	2021-04-30	2021-06-12	2021-04-30	2021-06-12	362	NA	2021-07-12	9.5	53.5	9.5	53.5	83
363	2021-04-30	2021-06-12	2021-06-10	2021-06-14	363	NA	2021-07-12	9.5	53.5	50.5	55.5	83
364	2021-04-30	2021-06-13	2021-06-07	2021-06-14	364	NA	2021-07-12	9.5	54.5	47.5	55.5	83
365	2021-04-30	2021-06-12	2021-06-11	2021-06-15	365	NA	2021-07-12	9.5	53.5	51.5	56.5	83
366	2021-04-30	2021-06-12	2021-06-12	2021-06-15	366	NA	2021-07-12	9.5	53.5	52.5	56.5	83
367	2021-04-30	2021-06-12	2021-04-30	2021-06-15	367	2021-06-17	2021-07-08	9.5	53.5	9.5	56.5	79
368	2021-04-30	2021-06-12	2021-06-11	2021-06-14	368	NA	2021-07-12	9.5	53.5	51.5	55.5	83
369	2021-04-30	2021-06-12	2021-06-10	2021-06-15	369	NA	2021-07-12	9.5	53.5	50.5	56.5	83
370	2021-04-30	2021-06-12	2021-04-30	2021-06-13	370	NA	2021-07-12	9.5	53.5	9.5	54.5	83
371	2021-04-30	2021-06-12	2021-06-18	2021-06-24	371	2021-06-15	2021-07-06	9.5	53.5	58.5	65.5	77
372	2021-04-30	2021-06-12	2021-06-18	2021-06-24	372	2021-06-15	2021-07-06	9.5	53.5	58.5	65.5	77
373	2021-04-30	2021-06-12	2021-06-24	2021-06-25	373	2021-06-15	2021-07-06	9.5	53.5	64.5	66.5	77
374	2021-04-30	2021-06-12	2021-04-30	2021-06-15	374	NA	2021-07-12	9.5	53.5	9.5	56.5	83
375	2021-06-10	2021-06-10	2021-06-12	2021-06-14	375	NA	2021-07-12	50.5	51.5	52.5	55.5	83
376	2021-04-30	2021-06-12	2021-05-15	2021-06-17	376	NA	2021-07-12	9.5	53.5	24.5	58.5	83
377	2021-06-09	2021-06-10	2021-06-10	2021-06-12	377	NA	2021-07-12	49.5	51.5	50.5	53.5	83
378	2021-04-30	2021-06-12	2021-06-12	2021-06-20	378	2021-06-14	2021-07-05	9.5	53.5	52.5	61.5	76
379	2021-04-30	2021-06-25	2021-04-30	2021-06-25	379	NA	2021-07-12	9.5	66.5	9.5	66.5	83
380	2021-04-30	2021-06-25	2021-04-30	2021-06-25	380	NA	2021-07-12	9.5	66.5	9.5	66.5	83
381	2021-04-30	2021-06-25	2021-04-30	2021-06-25	381	NA	2021-07-12	9.5	66.5	9.5	66.5	83
382	2021-06-08	2021-06-08	2021-06-23	2021-06-26	382	2021-06-15	2021-07-06	48.5	49.5	63.5	67.5	77
383	2021-04-30	2021-06-13	2021-04-30	2021-06-25	383	2021-06-25	2021-07-12	9.5	54.5	9.5	66.5	83
384	2021-04-30	2021-06-13	2021-04-30	2021-06-25	384	2021-06-25	2021-07-12	9.5	54.5	9.5	66.5	83
385	2021-04-30	2021-06-28	2021-04-30	2021-06-28	385	NA	2021-07-12	9.5	69.5	9.5	69.5	83
386	2021-04-30	2021-06-28	2021-04-30	2021-06-28	386	NA	2021-07-12	9.5	69.5	9.5	69.5	83
387	2021-06-24	2021-06-29	2021-06-24	2021-06-30	387	NA	2021-07-12	64.5	70.5	64.5	71.5	83
388	2021-06-24	2021-06-29	2021-06-24	2021-06-30	388	NA	2021-07-12	64.5	70.5	64.5	71.5	83
389	2021-06-24	2021-06-29	2021-06-24	2021-06-30	389	NA	2021-07-12	64.5	70.5	64.5	71.5	83
390	2021-04-30	2021-06-28	2021-04-30	2021-06-28	390	NA	2021-07-12	9.5	69.5	9.5	69.5	83
391	2021-04-30	2021-06-26	2021-04-30	2021-06-28	391	NA	2021-07-12	9.5	67.5	9.5	69.5	83
392	2021-04-30	2021-06-18	2021-04-30	2021-06-28	392	NA	2021-07-12	9.5	59.5	9.5	69.5	83
393	2021-04-30	2021-06-28	2021-04-30	2021-06-28	393	NA	2021-07-12	9.5	69.5	9.5	69.5	83
394	2021-06-21	2021-06-22	2021-06-21	2021-06-30	394	NA	2021-07-12	61.5	63.5	61.5	71.5	83
395	2021-04-30	2021-06-30	2021-04-30	2021-07-01	395	2021-07-05	2021-07-12	9.5	71.5	9.5	72.5	83
396	2021-04-30	2021-06-30	2021-04-30	2021-07-01	396	2021-07-05	2021-07-12	9.5	71.5	9.5	72.5	83
397	2021-04-30	2021-06-28	2021-04-30	2021-06-28	397	NA	2021-07-12	9.5	69.5	9.5	69.5	83
398	2021-04-30	2021-06-22	2021-06-16	2021-06-22	398	NA	2021-07-12	9.5	63.5	56.5	63.5	83
399	2021-04-30	2021-06-28	2021-04-30	2021-06-28	399	NA	2021-07-12	9.5	69.5	9.5	69.5	83
400	2021-04-30	2021-06-28	2021-04-30	2021-06-28	400	NA	2021-07-12	9.5	69.5	9.5	69.5	83
401	2021-04-30	2021-06-29	2021-04-30	2021-07-01	401	2021-06-30	2021-07-12	9.5	70.5	9.5	72.5	83
402	2021-04-30	2021-06-28	2021-04-30	2021-06-28	402	NA	2021-07-12	9.5	69.5	9.5	69.5	83
403	2021-04-30	2021-06-28	2021-04-30	2021-06-28	403	NA	2021-07-12	9.5	69.5	9.5	69.5	83
404	2021-06-17	2021-06-19	2021-06-17	2021-06-21	404	NA	2021-07-12	57.5	60.5	57.5	62.5	83
405	2021-06-17	2021-06-19	2021-06-17	2021-06-21	405	NA	2021-07-12	57.5	60.5	57.5	62.5	83
406	2021-04-30	2021-06-23	2021-04-30	2021-06-25	406	2021-06-23	2021-07-12	9.5	64.5	9.5	66.5	83
407	2021-04-30	2021-06-23	2021-04-30	2021-06-25	407	2021-06-23	2021-07-12	9.5	64.5	9.5	66.5	83
408	2021-06-19	2021-06-19	2021-06-19	2021-06-25	408	2021-06-25	2021-07-12	59.5	60.5	59.5	66.5	83
409	2021-04-30	2021-06-21	2021-04-30	2021-06-23	409	NA	2021-07-12	9.5	62.5	9.5	64.5	83
410	2021-06-20	2021-06-20	2021-06-22	2021-06-26	410	NA	2021-07-12	60.5	61.5	62.5	67.5	83
411	2021-06-19	2021-06-19	2021-06-19	2021-06-24	411	NA	2021-07-12	59.5	60.5	59.5	65.5	83
412	2021-04-30	2021-06-09	2021-06-17	2021-06-18	412	2021-06-15	2021-07-06	9.5	50.5	57.5	59.5	77
413	2021-04-30	2021-06-09	2021-06-17	2021-06-18	413	2021-06-15	2021-07-06	9.5	50.5	57.5	59.5	77
414	2021-04-30	2021-06-13	2021-06-24	2021-06-28	414	2021-06-24	2021-07-12	9.5	54.5	64.5	69.5	83
415	2021-04-30	2021-06-11	2021-04-30	2021-06-12	415	2021-06-12	2021-07-03	9.5	52.5	9.5	53.5	74
416	2021-04-30	2021-06-12	2021-06-13	2021-06-15	416	2021-06-14	2021-07-05	9.5	53.5	53.5	56.5	76
417	2021-04-30	2021-06-12	2021-06-13	2021-06-15	417	2021-06-14	2021-07-05	9.5	53.5	53.5	56.5	76
418	2021-04-30	2021-06-12	2021-06-15	2021-06-17	418	NA	2021-07-12	9.5	53.5	55.5	58.5	83
419	2021-04-30	2021-06-12	2021-04-30	2021-06-12	419	NA	2021-07-12	9.5	53.5	9.5	53.5	83
420	2021-04-30	2021-06-12	2021-04-30	2021-06-13	420	NA	2021-07-12	9.5	53.5	9.5	54.5	83
421	2021-04-30	2021-06-12	2021-04-30	2021-06-13	421	NA	2021-07-12	9.5	53.5	9.5	54.5	83
422	2021-04-30	2021-06-13	2021-04-30	2021-06-14	422	NA	2021-07-12	9.5	54.5	9.5	55.5	83
423	2021-06-09	2021-06-12	2021-06-23	2021-06-25	423	2021-06-27	2021-07-12	49.5	53.5	63.5	66.5	83
424	2021-04-30	2021-06-16	2021-04-30	2021-06-16	424	NA	2021-07-12	9.5	57.5	9.5	57.5	83
425	2021-06-10	2021-06-12	2021-06-16	2021-06-18	425	2021-06-16	2021-07-07	50.5	53.5	56.5	59.5	78
426	2021-06-11	2021-06-11	2021-06-16	2021-06-21	426	2021-06-14	2021-07-05	51.5	52.5	56.5	62.5	76
427	2021-04-30	2021-06-08	2021-06-23	2021-06-28	427	2021-06-10	2021-07-01	9.5	49.5	63.5	69.5	72
428	2021-04-30	2021-06-08	2021-04-30	2021-06-10	428	NA	2021-07-12	9.5	49.5	9.5	51.5	83
429	2021-04-30	2021-06-12	2021-04-30	2021-06-21	429	2021-06-21	2021-07-12	9.5	53.5	9.5	62.5	83
430	2021-04-30	2021-06-21	2021-04-30	2021-06-21	430	NA	2021-07-12	9.5	62.5	9.5	62.5	83
431	2021-04-30	2021-06-21	2021-04-30	2021-06-21	431	NA	2021-07-12	9.5	62.5	9.5	62.5	83
432	2021-04-30	2021-06-20	2021-04-30	2021-06-20	432	NA	2021-07-12	9.5	61.5	9.5	61.5	83
433	2021-06-16	2021-06-16	2021-06-16	2021-06-20	433	NA	2021-07-12	56.5	57.5	56.5	61.5	83
434	2021-04-30	2021-06-18	2021-04-30	2021-06-20	434	NA	2021-07-12	9.5	59.5	9.5	61.5	83
435	2021-04-30	2021-06-27	2021-04-30	2021-06-28	435	2021-06-28	2021-07-12	9.5	68.5	9.5	69.5	83
436	2021-06-27	2021-06-27	2021-06-27	2021-06-30	436	2021-06-30	2021-07-12	67.5	68.5	67.5	71.5	83
437	2021-04-30	2021-06-20	2021-04-30	2021-06-23	437	2021-06-25	2021-07-12	9.5	61.5	9.5	64.5	83
438	2021-04-30	2021-06-25	2021-04-30	2021-06-28	438	2021-06-26	2021-07-12	9.5	66.5	9.5	69.5	83
439	2021-04-30	2021-06-26	2021-04-30	2021-06-30	439	NA	2021-07-12	9.5	67.5	9.5	71.5	83
440	2021-04-30	2021-06-27	2021-04-30	2021-06-30	440	NA	2021-07-12	9.5	68.5	9.5	71.5	83
441	2021-04-30	2021-06-27	2021-04-30	2021-06-28	441	NA	2021-07-12	9.5	68.5	9.5	69.5	83
442	2021-04-30	2021-06-26	2021-04-30	2021-06-30	442	2021-06-30	2021-07-12	9.5	67.5	9.5	71.5	83
443	2021-06-22	2021-06-22	2021-06-22	2021-06-27	443	NA	2021-07-12	62.5	63.5	62.5	68.5	83
444	2021-06-21	2021-06-25	2021-06-28	2021-07-01	444	2021-07-02	2021-07-12	61.5	66.5	68.5	72.5	83
445	2021-06-21	2021-06-27	2021-06-28	2021-07-01	445	2021-06-27	2021-07-12	61.5	68.5	68.5	72.5	83
446	2021-04-30	2021-07-02	2021-04-30	2021-07-02	446	2021-07-02	2021-07-12	9.5	73.5	9.5	73.5	83
447	2021-04-30	2021-07-01	2021-06-28	2021-07-02	447	2021-07-02	2021-07-12	9.5	72.5	68.5	73.5	83
448	2021-04-30	2021-06-27	2021-04-30	2021-06-27	448	NA	2021-07-12	9.5	68.5	9.5	68.5	83
449	2021-04-30	2021-06-27	2021-04-30	2021-06-28	449	NA	2021-07-12	9.5	68.5	9.5	69.5	83
450	2021-04-30	2021-06-16	2021-04-30	2021-07-01	450	2021-07-02	2021-07-12	9.5	57.5	9.5	72.5	83
451	2021-04-30	2021-06-16	2021-04-30	2021-07-01	451	2021-07-02	2021-07-12	9.5	57.5	9.5	72.5	83
452	2021-04-30	2021-06-15	2021-04-30	2021-06-17	452	2021-06-15	2021-07-06	9.5	56.5	9.5	58.5	77
453	2021-04-30	2021-06-18	2021-04-30	2021-06-18	453	NA	2021-07-12	9.5	59.5	9.5	59.5	83
454	2021-04-30	2021-06-26	2021-04-30	2021-06-26	454	NA	2021-07-12	9.5	67.5	9.5	67.5	83
455	2021-04-30	2021-06-28	2021-04-30	2021-06-28	455	2021-06-28	2021-07-12	9.5	69.5	9.5	69.5	83
456	2021-04-30	2021-06-28	2021-04-30	2021-06-28	456	2021-06-28	2021-07-12	9.5	69.5	9.5	69.5	83
457	2021-04-30	2021-06-28	2021-04-30	2021-06-28	457	2021-06-28	2021-07-12	9.5	69.5	9.5	69.5	83
458	2021-04-30	2021-06-28	2021-04-30	2021-06-28	458	2021-06-28	2021-07-12	9.5	69.5	9.5	69.5	83
459	2021-04-30	2021-06-28	2021-04-30	2021-06-28	459	2021-06-28	2021-07-12	9.5	69.5	9.5	69.5	83
460	2021-04-30	2021-06-28	2021-04-30	2021-06-28	460	2021-06-28	2021-07-12	9.5	69.5	9.5	69.5	83
461	2021-04-30	2021-06-28	2021-04-30	2021-06-28	461	2021-06-28	2021-07-12	9.5	69.5	9.5	69.5	83
462	2021-04-30	2021-06-28	2021-04-30	2021-06-28	462	2021-06-28	2021-07-12	9.5	69.5	9.5	69.5	83
463	2021-04-30	2021-06-28	2021-04-30	2021-06-28	463	2021-06-28	2021-07-12	9.5	69.5	9.5	69.5	83
464	2021-04-30	2021-06-19	2021-04-30	2021-06-20	464	NA	2021-07-12	9.5	60.5	9.5	61.5	83
465	2021-04-30	2021-06-09	2021-04-30	2021-06-19	465	NA	2021-07-12	9.5	50.5	9.5	60.5	83
466	2021-04-30	2021-06-19	2021-04-30	2021-06-22	466	NA	2021-07-12	9.5	60.5	9.5	63.5	83
467	2021-04-30	2021-06-20	2021-04-30	2021-06-21	467	NA	2021-07-12	9.5	61.5	9.5	62.5	83
468	2021-04-30	2021-06-21	2021-04-30	2021-06-23	468	NA	2021-07-12	9.5	62.5	9.5	64.5	83
469	2021-04-30	2021-07-01	2021-04-30	2021-07-02	469	2021-07-01	2021-07-12	9.5	72.5	9.5	73.5	83
470	2021-04-30	2021-07-01	2021-04-30	2021-07-01	470	2021-07-01	2021-07-12	9.5	72.5	9.5	72.5	83
471	2021-04-30	2021-06-13	2021-04-30	2021-06-25	471	NA	2021-07-12	9.5	54.5	9.5	66.5	83
472	2021-04-30	2021-06-14	2021-04-30	2021-06-21	472	NA	2021-07-12	9.5	55.5	9.5	62.5	83
473	2021-04-30	2021-06-23	2021-04-30	2021-06-23	473	2021-06-23	2021-07-12	9.5	64.5	9.5	64.5	83
474	2021-04-30	2021-06-21	2021-04-30	2021-06-24	474	2021-06-24	2021-07-12	9.5	62.5	9.5	65.5	83
475	2021-04-30	2021-06-25	2021-04-30	2021-06-25	475	NA	2021-07-12	9.5	66.5	9.5	66.5	83
476	2021-04-30	2021-06-25	2021-04-30	2021-06-25	476	NA	2021-07-12	9.5	66.5	9.5	66.5	83
477	2021-04-30	2021-06-19	2021-04-30	2021-06-21	477	NA	2021-07-12	9.5	60.5	9.5	62.5	83
478	2021-04-30	2021-06-21	2021-04-30	2021-06-21	478	NA	2021-07-12	9.5	62.5	9.5	62.5	83
479	2021-04-30	2021-06-14	2021-04-30	2021-06-21	479	2021-06-25	2021-07-12	9.5	55.5	9.5	62.5	83
480	2021-04-30	2021-06-21	2021-04-30	2021-06-23	480	NA	2021-07-12	9.5	62.5	9.5	64.5	83
481	2021-04-30	2021-06-23	2021-04-30	2021-06-24	481	NA	2021-07-12	9.5	64.5	9.5	65.5	83
482	2021-04-30	2021-06-24	2021-04-30	2021-06-28	482	NA	2021-07-12	9.5	65.5	9.5	69.5	83
483	2021-04-30	2021-06-14	2021-04-30	2021-06-25	483	NA	2021-07-12	9.5	55.5	9.5	66.5	83
484	2021-04-30	2021-06-25	2021-04-30	2021-06-25	484	NA	2021-07-12	9.5	66.5	9.5	66.5	83
485	2021-04-30	2021-06-22	2021-04-30	2021-06-27	485	2021-06-27	2021-07-12	9.5	63.5	9.5	68.5	83
486	2021-04-30	2021-06-20	2021-04-30	2021-06-27	486	2021-06-27	2021-07-12	9.5	61.5	9.5	68.5	83
487	2021-04-30	2021-06-20	2021-04-30	2021-06-27	487	2021-06-27	2021-07-12	9.5	61.5	9.5	68.5	83
488	2021-04-30	2021-06-27	2021-04-30	2021-06-29	488	NA	2021-07-12	9.5	68.5	9.5	70.5	83
489	2021-04-30	2021-06-26	2021-04-30	2021-06-26	489	NA	2021-07-12	9.5	67.5	9.5	67.5	83
490	2021-04-30	2021-06-25	2021-04-30	2021-06-26	490	2021-06-27	2021-07-12	9.5	66.5	9.5	67.5	83
491	2021-06-20	2021-06-20	2021-06-20	2021-06-25	491	NA	2021-07-12	60.5	61.5	60.5	66.5	83
492	2021-06-20	2021-06-20	2021-06-20	2021-06-24	492	2021-06-25	2021-07-12	60.5	61.5	60.5	65.5	83
493	2021-04-30	2021-06-23	2021-04-30	2021-06-24	493	NA	2021-07-12	9.5	64.5	9.5	65.5	83
494	2021-04-30	2021-06-19	2021-04-30	2021-06-25	494	NA	2021-07-12	9.5	60.5	9.5	66.5	83
495	2021-04-30	2021-06-25	2021-04-30	2021-06-25	495	2021-06-25	2021-07-12	9.5	66.5	9.5	66.5	83
496	2021-04-30	2021-06-25	2021-04-30	2021-06-25	496	2021-06-25	2021-07-12	9.5	66.5	9.5	66.5	83
497	2021-04-30	2021-06-25	2021-04-30	2021-06-25	497	2021-06-25	2021-07-12	9.5	66.5	9.5	66.5	83
498	2021-04-30	2021-06-25	2021-04-30	2021-06-25	498	2021-06-25	2021-07-12	9.5	66.5	9.5	66.5	83
499	2021-04-30	2021-06-25	2021-04-30	2021-06-25	499	2021-06-25	2021-07-12	9.5	66.5	9.5	66.5	83
500	2021-04-30	2021-06-19	2021-04-30	2021-06-21	500	2021-06-23	2021-07-12	9.5	60.5	9.5	62.5	83
501	2021-04-30	2021-06-19	2021-04-30	2021-06-21	501	NA	2021-07-12	9.5	60.5	9.5	62.5	83
502	2021-04-30	2021-06-21	2021-04-30	2021-06-21	502	2021-06-23	2021-07-12	9.5	62.5	9.5	62.5	83
503	2021-04-30	2021-06-21	2021-04-30	2021-06-21	503	2021-06-23	2021-07-12	9.5	62.5	9.5	62.5	83
504	2021-04-30	2021-06-21	2021-04-30	2021-06-21	504	NA	2021-07-12	9.5	62.5	9.5	62.5	83
505	2021-04-30	2021-06-21	2021-04-30	2021-06-21	505	NA	2021-07-12	9.5	62.5	9.5	62.5	83
506	2021-04-30	2021-06-21	2021-04-30	2021-06-21	506	NA	2021-07-12	9.5	62.5	9.5	62.5	83
507	2021-04-30	2021-06-25	2021-04-30	2021-06-26	507	NA	2021-07-12	9.5	66.5	9.5	67.5	83
508	2021-04-30	2021-06-25	2021-04-30	2021-06-26	508	NA	2021-07-12	9.5	66.5	9.5	67.5	83
509	2021-04-30	2021-06-25	2021-04-30	2021-06-26	509	NA	2021-07-12	9.5	66.5	9.5	67.5	83
510	2021-04-30	2021-06-26	2021-04-30	2021-06-26	510	NA	2021-07-12	9.5	67.5	9.5	67.5	83
511	2021-04-30	2021-06-26	2021-04-30	2021-06-26	511	NA	2021-07-12	9.5	67.5	9.5	67.5	83
512	2021-04-30	2021-06-26	2021-04-30	2021-06-26	512	NA	2021-07-12	9.5	67.5	9.5	67.5	83
513	2021-04-30	2021-06-25	2021-06-26	2021-06-29	513	NA	2021-07-12	9.5	66.5	66.5	70.5	83
514	2021-04-30	2021-06-26	2021-04-30	2021-06-26	514	NA	2021-07-12	9.5	67.5	9.5	67.5	83
515	2021-04-30	2021-06-26	2021-04-30	2021-06-29	515	NA	2021-07-12	9.5	67.5	9.5	70.5	83
516	2021-04-30	2021-06-29	2021-06-27	2021-06-29	516	NA	2021-07-12	9.5	70.5	67.5	70.5	83
517	2021-04-30	2021-06-29	2021-06-21	2021-06-29	517	NA	2021-07-12	9.5	70.5	61.5	70.5	83
518	2021-04-30	2021-06-29	2021-06-21	2021-06-30	518	NA	2021-07-12	9.5	70.5	61.5	71.5	83
519	2021-04-30	2021-06-27	2021-04-30	2021-06-27	519	NA	2021-07-12	9.5	68.5	9.5	68.5	83
520	2021-06-26	2021-06-27	2021-06-26	2021-06-30	520	NA	2021-07-12	66.5	68.5	66.5	71.5	83
521	2021-04-30	2021-06-30	2021-04-30	2021-07-01	521	NA	2021-07-12	9.5	71.5	9.5	72.5	83
522	2021-04-30	2021-06-29	2021-04-30	2021-06-29	522	NA	2021-07-12	9.5	70.5	9.5	70.5	83
523	2021-04-30	2021-06-29	2021-04-30	2021-06-29	523	NA	2021-07-12	9.5	70.5	9.5	70.5	83
524	2021-04-30	2021-06-28	2021-04-30	2021-07-02	524	NA	2021-07-12	9.5	69.5	9.5	73.5	83
525	2021-04-30	2021-07-02	2021-04-30	2021-07-02	525	NA	2021-07-12	9.5	73.5	9.5	73.5	83
526	2021-04-30	2021-07-01	2021-04-30	2021-07-01	526	2021-07-02	2021-07-12	9.5	72.5	9.5	72.5	83
527	2021-04-30	2021-07-01	2021-04-30	2021-07-01	527	2021-07-02	2021-07-12	9.5	72.5	9.5	72.5	83
528	2021-04-30	2021-07-01	2021-04-30	2021-07-01	528	NA	2021-07-12	9.5	72.5	9.5	72.5	83
529	2021-04-30	2021-07-01	2021-04-30	2021-07-01	529	NA	2021-07-12	9.5	72.5	9.5	72.5	83
530	2021-04-30	2021-07-01	2021-04-30	2021-07-01	530	2021-07-01	2021-07-12	9.5	72.5	9.5	72.5	83
531	2021-04-30	2021-07-01	2021-04-30	2021-07-01	531	NA	2021-07-12	9.5	72.5	9.5	72.5	83
532	2021-04-30	2021-07-01	2021-04-30	2021-07-01	532	2021-07-03	2021-07-12	9.5	72.5	9.5	72.5	83
533	2021-04-30	2021-07-01	2021-04-30	2021-07-01	533	NA	2021-07-12	9.5	72.5	9.5	72.5	83
534	2021-04-30	2021-07-01	2021-04-30	2021-07-01	534	2021-07-02	2021-07-12	9.5	72.5	9.5	72.5	83
535	2021-04-30	2021-06-25	2021-04-30	2021-06-26	535	2021-06-26	2021-07-12	9.5	66.5	9.5	67.5	83
536	2021-04-30	2021-06-19	2021-04-30	2021-06-26	536	NA	2021-07-12	9.5	60.5	9.5	67.5	83
537	2021-04-30	2021-06-20	2021-04-30	2021-06-26	537	2021-06-26	2021-07-12	9.5	61.5	9.5	67.5	83
538	2021-04-30	2021-06-26	2021-04-30	2021-06-26	538	2021-06-26	2021-07-12	9.5	67.5	9.5	67.5	83
539	2021-04-30	2021-06-26	2021-04-30	2021-06-26	539	2021-06-26	2021-07-12	9.5	67.5	9.5	67.5	83
540	2021-04-30	2021-06-26	2021-04-30	2021-06-26	540	2021-06-26	2021-07-12	9.5	67.5	9.5	67.5	83
541	2021-04-30	2021-06-26	2021-04-30	2021-06-27	541	2021-06-27	2021-07-12	9.5	67.5	9.5	68.5	83
542	2021-04-30	2021-06-27	2021-04-30	2021-06-27	542	2021-06-27	2021-07-12	9.5	68.5	9.5	68.5	83
543	2021-04-30	2021-06-27	2021-04-30	2021-06-27	543	2021-06-27	2021-07-12	9.5	68.5	9.5	68.5	83
544	2021-04-30	2021-06-25	2021-04-30	2021-06-27	544	NA	2021-07-12	9.5	66.5	9.5	68.5	83
545	2021-04-30	2021-06-23	2021-04-30	2021-07-03	545	NA	2021-07-12	9.5	64.5	9.5	74.5	83
546	2021-04-30	2021-06-26	2021-04-30	2021-07-03	546	NA	2021-07-12	9.5	67.5	9.5	74.5	83
547	2021-04-30	2021-07-02	2021-04-30	2021-07-02	547	NA	2021-07-12	9.5	73.5	9.5	73.5	83
548	2021-04-30	2021-07-02	2021-04-30	2021-07-02	548	NA	2021-07-12	9.5	73.5	9.5	73.5	83
549	2021-04-30	2021-07-02	2021-04-30	2021-07-03	549	NA	2021-07-12	9.5	73.5	9.5	74.5	83
550	2021-04-30	2021-07-02	2021-04-30	2021-07-03	550	NA	2021-07-12	9.5	73.5	9.5	74.5	83
551	2021-04-30	2021-06-13	2021-04-30	2021-06-19	551	NA	2021-07-12	9.5	54.5	9.5	60.5	83
552	2021-04-30	2021-06-19	2021-04-30	2021-06-22	552	2021-06-20	2021-07-11	9.5	60.5	9.5	63.5	82
553	2021-04-30	2021-06-22	2021-04-30	2021-06-22	553	2021-06-20	2021-07-11	9.5	63.5	9.5	63.5	82
554	2021-04-30	2021-06-22	2021-04-30	2021-06-22	554	2021-06-20	2021-07-11	9.5	63.5	9.5	63.5	82
555	2021-04-30	2021-06-22	2021-04-30	2021-06-22	555	2021-06-20	2021-07-11	9.5	63.5	9.5	63.5	82
556	2021-04-30	2021-06-22	2021-04-30	2021-06-22	556	2021-06-20	2021-07-11	9.5	63.5	9.5	63.5	82
557	2021-04-30	2021-06-19	2021-06-21	2021-06-22	557	2021-06-20	2021-07-11	9.5	60.5	61.5	63.5	82
558	2021-04-30	2021-06-20	2021-04-30	2021-06-22	558	NA	2021-07-12	9.5	61.5	9.5	63.5	83
559	2021-04-30	2021-06-22	2021-04-30	2021-06-22	559	NA	2021-07-12	9.5	63.5	9.5	63.5	83
560	2021-04-30	2021-06-22	2021-04-30	2021-06-22	560	NA	2021-07-12	9.5	63.5	9.5	63.5	83
561	2021-04-30	2021-06-21	2021-04-30	2021-06-21	561	NA	2021-07-12	9.5	62.5	9.5	62.5	83
562	2021-04-30	2021-06-21	2021-04-30	2021-06-23	562	2021-06-23	2021-07-12	9.5	62.5	9.5	64.5	83
563	2021-04-30	2021-06-21	2021-04-30	2021-06-23	563	2021-06-23	2021-07-12	9.5	62.5	9.5	64.5	83
564	2021-04-30	2021-06-22	2021-04-30	2021-06-22	564	NA	2021-07-12	9.5	63.5	9.5	63.5	83
565	2021-04-30	2021-06-20	2021-04-30	2021-06-22	565	NA	2021-07-12	9.5	61.5	9.5	63.5	83
566	2021-04-30	2021-06-22	2021-04-30	2021-06-22	566	2021-06-20	2021-07-11	9.5	63.5	9.5	63.5	82
567	2021-04-30	2021-06-22	2021-04-30	2021-06-22	567	2021-06-20	2021-07-11	9.5	63.5	9.5	63.5	82
568	2021-04-30	2021-06-14	2021-04-30	2021-06-22	568	NA	2021-07-12	9.5	55.5	9.5	63.5	83
569	2021-04-30	2021-06-20	2021-04-30	2021-06-24	569	NA	2021-07-12	9.5	61.5	9.5	65.5	83
570	2021-06-10	2021-06-10	2021-06-10	2021-06-22	570	NA	2021-07-12	50.5	51.5	50.5	63.5	83
571	2021-04-30	2021-06-22	2021-04-30	2021-06-23	571	NA	2021-07-12	9.5	63.5	9.5	64.5	83
572	2021-04-30	2021-06-19	2021-04-30	2021-06-19	572	NA	2021-07-12	9.5	60.5	9.5	60.5	83
573	2021-04-30	2021-06-15	2021-04-30	2021-06-22	573	2021-06-20	2021-07-11	9.5	56.5	9.5	63.5	82
574	2021-04-30	2021-06-20	2021-04-30	2021-06-23	574	2021-06-22	2021-07-12	9.5	61.5	9.5	64.5	83
575	2021-04-30	2021-06-22	2021-04-30	2021-06-23	575	2021-06-22	2021-07-12	9.5	63.5	9.5	64.5	83
576	2021-04-30	2021-06-22	2021-04-30	2021-06-23	576	2021-06-22	2021-07-12	9.5	63.5	9.5	64.5	83
577	2021-04-30	2021-06-22	2021-04-30	2021-06-23	577	2021-06-22	2021-07-12	9.5	63.5	9.5	64.5	83
578	2021-06-14	2021-06-14	2021-06-14	2021-06-23	578	2021-06-22	2021-07-12	54.5	55.5	54.5	64.5	83
579	2021-06-14	2021-06-14	2021-06-14	2021-06-23	579	2021-06-22	2021-07-12	54.5	55.5	54.5	64.5	83
580	2021-04-30	2021-06-24	2021-04-30	2021-06-24	580	NA	2021-07-12	9.5	65.5	9.5	65.5	83
581	2021-04-30	2021-06-26	2021-04-30	2021-06-26	581	NA	2021-07-12	9.5	67.5	9.5	67.5	83
582	2021-04-30	2021-06-26	2021-06-23	2021-06-26	582	NA	2021-07-12	9.5	67.5	63.5	67.5	83
583	2021-04-30	2021-06-20	2021-04-30	2021-06-21	583	2021-06-21	2021-07-12	9.5	61.5	9.5	62.5	83
584	2021-04-30	2021-06-24	2021-04-30	2021-06-25	584	NA	2021-07-12	9.5	65.5	9.5	66.5	83
585	2021-04-30	2021-06-26	2021-04-30	2021-06-26	585	NA	2021-07-12	9.5	67.5	9.5	67.5	83
586	2021-04-30	2021-06-23	2021-04-30	2021-06-25	586	NA	2021-07-12	9.5	64.5	9.5	66.5	83
587	2021-04-30	2021-06-26	2021-04-30	2021-06-26	587	NA	2021-07-12	9.5	67.5	9.5	67.5	83
588	2021-04-30	2021-06-22	2021-04-30	2021-06-22	588	NA	2021-07-12	9.5	63.5	9.5	63.5	83
589	2021-06-01	2021-06-01	2021-06-01	2021-06-05	589	NA	2021-07-12	41.5	42.5	41.5	46.5	83
590	2021-06-01	2021-06-01	2021-06-01	2021-06-07	590	2021-06-07	2021-06-28	41.5	42.5	41.5	48.5	69
591	2021-04-30	2021-06-07	2021-04-30	2021-06-07	591	2021-06-07	2021-06-28	9.5	48.5	9.5	48.5	69
592	2021-06-01	2021-06-01	2021-06-01	2021-06-06	592	2021-06-08	2021-06-29	41.5	42.5	41.5	47.5	70
593	2021-04-30	2021-06-05	2021-04-30	2021-06-06	593	2021-06-06	2021-06-27	9.5	46.5	9.5	47.5	68
594	2021-04-30	2021-06-05	2021-04-30	2021-06-07	594	NA	2021-07-12	9.5	46.5	9.5	48.5	83
595	2021-04-30	2021-06-06	2021-04-30	2021-06-08	595	2021-06-09	2021-06-30	9.5	47.5	9.5	49.5	71
596	2021-04-30	2021-06-03	2021-04-30	2021-06-06	596	NA	2021-07-12	9.5	44.5	9.5	47.5	83
597	2021-04-30	2021-06-08	2021-04-30	2021-06-08	597	NA	2021-07-12	9.5	49.5	9.5	49.5	83
598	2021-04-30	2021-06-08	2021-04-30	2021-06-08	598	NA	2021-07-12	9.5	49.5	9.5	49.5	83
599	2021-04-30	2021-06-05	2021-04-30	2021-06-05	599	NA	2021-07-12	9.5	46.5	9.5	46.5	83
600	2021-04-30	2021-06-05	2021-04-30	2021-06-05	600	NA	2021-07-12	9.5	46.5	9.5	46.5	83
601	2021-04-30	2021-06-06	2021-04-30	2021-06-12	601	2021-06-06	2021-06-27	9.5	47.5	9.5	53.5	68
602	2021-04-30	2021-06-06	2021-04-30	2021-06-07	602	2021-06-07	2021-06-28	9.5	47.5	9.5	48.5	69
603	2021-04-30	2021-06-06	2021-04-30	2021-06-07	603	2021-06-07	2021-06-28	9.5	47.5	9.5	48.5	69
604	2021-04-30	2021-06-06	2021-04-30	2021-06-07	604	2021-06-07	2021-06-28	9.5	47.5	9.5	48.5	69
605	2021-04-30	2021-06-05	2021-04-30	2021-06-07	605	2021-06-07	2021-06-28	9.5	46.5	9.5	48.5	69
606	2021-05-26	2021-06-05	2021-05-26	2021-06-10	606	2021-06-07	2021-06-28	35.5	46.5	35.5	51.5	69
607	2021-04-30	2021-06-07	2021-04-30	2021-06-09	607	2021-06-09	2021-06-30	9.5	48.5	9.5	50.5	71
608	2021-04-30	2021-06-07	2021-04-30	2021-06-09	608	2021-06-09	2021-06-30	9.5	48.5	9.5	50.5	71
609	2021-04-30	2021-06-07	2021-04-30	2021-06-09	609	2021-06-09	2021-06-30	9.5	48.5	9.5	50.5	71
610	2021-06-01	2021-06-01	2021-06-01	2021-06-10	610	2021-06-10	2021-07-01	41.5	42.5	41.5	51.5	72
611	2021-04-30	2021-05-30	2021-04-30	2021-06-09	611	2021-06-07	2021-06-28	9.5	40.5	9.5	50.5	69
612	2021-04-30	2021-06-09	2021-04-30	2021-06-09	612	NA	2021-07-12	9.5	50.5	9.5	50.5	83
613	2021-04-30	2021-06-07	2021-04-30	2021-06-07	613	2021-06-07	2021-06-28	9.5	48.5	9.5	48.5	69
614	2021-04-30	2021-06-11	2021-04-30	2021-06-11	614	NA	2021-07-12	9.5	52.5	9.5	52.5	83
615	2021-06-06	2021-06-06	2021-06-06	2021-06-12	615	NA	2021-07-12	46.5	47.5	46.5	53.5	83
616	2021-04-30	2021-06-06	2021-04-30	2021-06-09	616	2021-06-07	2021-06-28	9.5	47.5	9.5	50.5	69
617	2021-04-30	2021-06-06	2021-04-30	2021-06-10	617	NA	2021-07-12	9.5	47.5	9.5	51.5	83
618	2021-04-30	2021-06-10	2021-04-30	2021-06-10	618	NA	2021-07-12	9.5	51.5	9.5	51.5	83
619	2021-04-30	2021-06-11	2021-06-10	2021-06-16	619	2021-06-12	2021-07-03	9.5	52.5	50.5	57.5	74
620	2021-04-30	2021-06-09	2021-04-30	2021-06-09	620	2021-06-09	2021-06-30	9.5	50.5	9.5	50.5	71
621	2021-04-30	2021-06-09	2021-04-30	2021-06-09	621	2021-06-09	2021-06-30	9.5	50.5	9.5	50.5	71
622	2021-04-30	2021-06-09	2021-04-30	2021-06-09	622	2021-06-09	2021-06-30	9.5	50.5	9.5	50.5	71
623	2021-04-30	2021-06-10	2021-04-30	2021-06-10	623	NA	2021-07-12	9.5	51.5	9.5	51.5	83
624	2021-04-30	2021-06-08	2021-04-30	2021-06-11	624	NA	2021-07-12	9.5	49.5	9.5	52.5	83
625	2021-04-30	2021-06-08	2021-04-30	2021-06-11	625	NA	2021-07-12	9.5	49.5	9.5	52.5	83
626	2021-04-30	2021-06-11	2021-04-30	2021-06-11	626	NA	2021-07-12	9.5	52.5	9.5	52.5	83
627	2021-04-30	2021-06-11	2021-04-30	2021-06-11	627	NA	2021-07-12	9.5	52.5	9.5	52.5	83
628	2021-06-06	2021-06-06	2021-06-06	2021-06-11	628	NA	2021-07-12	46.5	47.5	46.5	52.5	83
629	2021-06-06	2021-06-12	2021-06-06	2021-06-12	629	2021-06-12	2021-07-03	46.5	53.5	46.5	53.5	74
630	2021-04-30	2021-06-09	2021-04-30	2021-06-09	630	NA	2021-07-12	9.5	50.5	9.5	50.5	83
631	2021-04-30	2021-06-06	2021-04-30	2021-06-09	631	2021-06-09	2021-06-30	9.5	47.5	9.5	50.5	71
632	2021-04-30	2021-06-12	2021-04-30	2021-06-12	632	NA	2021-07-12	9.5	53.5	9.5	53.5	83
633	2021-04-30	2021-06-09	2021-04-30	2021-06-09	633	NA	2021-07-12	9.5	50.5	9.5	50.5	83
634	2021-04-30	2021-06-09	2021-04-30	2021-06-12	634	NA	2021-07-12	9.5	50.5	9.5	53.5	83
635	2021-04-30	2021-06-09	2021-04-30	2021-06-11	635	NA	2021-07-12	9.5	50.5	9.5	52.5	83
636	2021-04-30	2021-06-11	2021-06-04	2021-06-11	636	NA	2021-07-12	9.5	52.5	44.5	52.5	83
637	2021-06-05	2021-06-06	2021-06-05	2021-06-11	637	NA	2021-07-12	45.5	47.5	45.5	52.5	83
638	2021-04-30	2021-06-12	2021-04-30	2021-06-12	638	NA	2021-07-12	9.5	53.5	9.5	53.5	83
639	2021-04-30	2021-06-12	2021-04-30	2021-06-12	639	NA	2021-07-12	9.5	53.5	9.5	53.5	83
640	2021-04-30	2021-06-12	2021-06-08	2021-06-13	640	2021-06-13	2021-07-04	9.5	53.5	48.5	54.5	75
641	2021-04-30	2021-06-08	2021-04-30	2021-06-08	641	2021-06-13	2021-07-04	9.5	49.5	9.5	49.5	75
642	2021-04-30	2021-06-12	2021-04-30	2021-06-13	642	2021-06-14	2021-07-05	9.5	53.5	9.5	54.5	76
643	2021-06-05	2021-06-05	2021-06-09	2021-06-12	643	2021-06-07	2021-06-28	45.5	46.5	49.5	53.5	69
644	2021-04-30	2021-06-11	2021-04-30	2021-06-15	644	2021-06-12	2021-07-03	9.5	52.5	9.5	56.5	74
645	2021-04-30	2021-06-13	2021-04-30	2021-06-14	645	2021-06-12	2021-07-03	9.5	54.5	9.5	55.5	74
646	2021-04-30	2021-06-14	2021-04-30	2021-06-14	646	2021-06-12	2021-07-03	9.5	55.5	9.5	55.5	74
647	2021-04-30	2021-06-13	2021-06-10	2021-06-15	647	2021-06-10	2021-07-01	9.5	54.5	50.5	56.5	72
648	2021-06-05	2021-06-05	2021-06-05	2021-06-13	648	2021-06-10	2021-07-01	45.5	46.5	45.5	54.5	72
649	2021-04-30	2021-06-13	2021-06-10	2021-06-13	649	2021-06-10	2021-07-01	9.5	54.5	50.5	54.5	72
650	2021-04-30	2021-06-13	2021-04-30	2021-06-13	650	NA	2021-07-12	9.5	54.5	9.5	54.5	83
651	2021-04-30	2021-06-13	2021-04-30	2021-06-13	651	NA	2021-07-12	9.5	54.5	9.5	54.5	83
652	2021-04-30	2021-06-13	2021-04-30	2021-06-13	652	NA	2021-07-12	9.5	54.5	9.5	54.5	83
653	2021-04-30	2021-05-25	2021-04-30	2021-05-28	653	2021-05-29	2021-06-19	9.5	35.5	9.5	38.5	60
654	2021-05-25	2021-05-28	2021-06-05	2021-06-13	654	2021-05-29	2021-06-19	34.5	38.5	45.5	54.5	60
655	2021-05-25	2021-05-28	2021-06-05	2021-06-13	655	2021-05-29	2021-06-19	34.5	38.5	45.5	54.5	60
656	2021-05-25	2021-05-28	2021-06-05	2021-06-13	656	2021-05-29	2021-06-19	34.5	38.5	45.5	54.5	60
657	2021-05-25	2021-05-28	2021-06-05	2021-06-13	657	2021-05-29	2021-06-19	34.5	38.5	45.5	54.5	60
658	2021-05-25	2021-05-28	2021-06-05	2021-06-13	658	2021-05-29	2021-06-19	34.5	38.5	45.5	54.5	60
659	2021-04-30	2021-06-13	2021-04-30	2021-06-14	659	2021-06-12	2021-07-03	9.5	54.5	9.5	55.5	74
660	2021-06-05	2021-06-12	2021-06-08	2021-06-15	660	2021-06-14	2021-07-05	45.5	53.5	48.5	56.5	76
661	2021-06-05	2021-06-12	2021-06-08	2021-06-14	661	NA	2021-07-12	45.5	53.5	48.5	55.5	83
662	2021-06-05	2021-06-12	2021-06-08	2021-06-15	662	2021-06-14	2021-07-05	45.5	53.5	48.5	56.5	76
663	2021-06-05	2021-06-08	2021-06-05	2021-06-14	663	NA	2021-07-12	45.5	49.5	45.5	55.5	83
664	2021-06-05	2021-06-08	2021-06-05	2021-06-14	664	NA	2021-07-12	45.5	49.5	45.5	55.5	83
665	2021-06-05	2021-06-08	2021-06-05	2021-06-14	665	NA	2021-07-12	45.5	49.5	45.5	55.5	83
666	2021-06-05	2021-06-13	2021-06-06	2021-06-13	666	2021-06-14	2021-07-05	45.5	54.5	46.5	54.5	76
667	2021-04-30	2021-06-07	2021-06-09	2021-06-13	667	2021-06-14	2021-07-05	9.5	48.5	49.5	54.5	76
668	2021-04-30	2021-06-07	2021-06-09	2021-06-13	668	2021-06-09	2021-06-30	9.5	48.5	49.5	54.5	71
669	2021-04-30	2021-06-12	2021-06-10	2021-06-13	669	2021-06-10	2021-07-01	9.5	53.5	50.5	54.5	72
670	2021-04-30	2021-06-08	2021-04-30	2021-06-15	670	2021-06-15	2021-07-06	9.5	49.5	9.5	56.5	77
671	2021-04-30	2021-06-10	2021-06-13	2021-06-15	671	NA	2021-07-12	9.5	51.5	53.5	56.5	83
672	2021-04-30	2021-06-10	2021-06-13	2021-06-15	672	NA	2021-07-12	9.5	51.5	53.5	56.5	83
673	2021-04-30	2021-06-10	2021-04-30	2021-06-15	673	NA	2021-07-12	9.5	51.5	9.5	56.5	83
674	2021-04-30	2021-06-10	2021-04-30	2021-06-15	674	NA	2021-07-12	9.5	51.5	9.5	56.5	83
675	2021-04-30	2021-06-14	2021-04-30	2021-06-15	675	NA	2021-07-12	9.5	55.5	9.5	56.5	83
676	2021-04-30	2021-06-14	2021-04-30	2021-06-15	676	NA	2021-07-12	9.5	55.5	9.5	56.5	83
677	2021-04-30	2021-06-14	2021-04-30	2021-06-16	677	NA	2021-07-12	9.5	55.5	9.5	57.5	83
678	2021-04-30	2021-06-14	2021-04-30	2021-06-16	678	NA	2021-07-12	9.5	55.5	9.5	57.5	83
679	2021-04-30	2021-06-13	2021-04-30	2021-06-13	679	NA	2021-07-12	9.5	54.5	9.5	54.5	83
680	2021-04-30	2021-06-13	2021-04-30	2021-06-13	680	NA	2021-07-12	9.5	54.5	9.5	54.5	83
681	2021-04-30	2021-06-13	2021-04-30	2021-06-13	681	NA	2021-07-12	9.5	54.5	9.5	54.5	83
682	2021-04-30	2021-06-13	2021-04-30	2021-06-13	682	NA	2021-07-12	9.5	54.5	9.5	54.5	83
683	2021-04-30	2021-06-13	2021-04-30	2021-06-13	683	NA	2021-07-12	9.5	54.5	9.5	54.5	83
684	2021-04-30	2021-06-14	2021-04-30	2021-06-15	684	NA	2021-07-12	9.5	55.5	9.5	56.5	83
685	2021-04-30	2021-06-08	2021-04-30	2021-06-13	685	NA	2021-07-12	9.5	49.5	9.5	54.5	83
686	2021-04-30	2021-06-09	2021-06-10	2021-06-15	686	NA	2021-07-12	9.5	50.5	50.5	56.5	83
687	2021-04-30	2021-06-15	2021-04-30	2021-06-15	687	NA	2021-07-12	9.5	56.5	9.5	56.5	83
688	2021-04-30	2021-06-12	2021-04-30	2021-06-12	688	NA	2021-07-12	9.5	53.5	9.5	53.5	83
689	2021-04-30	2021-06-12	2021-06-10	2021-06-12	689	NA	2021-07-12	9.5	53.5	50.5	53.5	83
690	2021-04-30	2021-06-09	2021-04-30	2021-06-12	690	NA	2021-07-12	9.5	50.5	9.5	53.5	83
691	2021-04-30	2021-06-12	2021-06-10	2021-06-13	691	2021-06-10	2021-07-01	9.5	53.5	50.5	54.5	72
692	2021-04-30	2021-06-07	2021-06-17	2021-06-26	692	2021-06-11	2021-07-02	9.5	48.5	57.5	67.5	73
693	2021-04-30	2021-06-26	2021-06-17	2021-06-26	693	2021-06-11	2021-07-02	9.5	67.5	57.5	67.5	73
694	2021-04-30	2021-06-26	2021-06-17	2021-06-26	694	2021-06-11	2021-07-02	9.5	67.5	57.5	67.5	73
695	2021-04-30	2021-06-07	2021-06-09	2021-06-28	695	2021-06-13	2021-07-04	9.5	48.5	49.5	69.5	75
696	2021-04-30	2021-06-10	2021-04-30	2021-06-15	696	NA	2021-07-12	9.5	51.5	9.5	56.5	83
697	2021-04-30	2021-06-10	2021-04-30	2021-06-15	697	NA	2021-07-12	9.5	51.5	9.5	56.5	83
698	2021-04-30	2021-06-10	2021-05-30	2021-06-15	698	NA	2021-07-12	9.5	51.5	39.5	56.5	83
699	2021-04-30	2021-06-10	2021-06-10	2021-06-15	699	2021-06-15	2021-07-06	9.5	51.5	50.5	56.5	77
700	2021-04-30	2021-06-10	2021-06-10	2021-06-15	700	2021-06-15	2021-07-06	9.5	51.5	50.5	56.5	77
701	2021-04-30	2021-06-10	2021-04-30	2021-06-15	701	NA	2021-07-12	9.5	51.5	9.5	56.5	83
702	2021-04-30	2021-06-10	2021-04-30	2021-06-15	702	NA	2021-07-12	9.5	51.5	9.5	56.5	83
703	2021-05-27	2021-06-15	2021-05-27	2021-06-15	703	NA	2021-07-12	36.5	56.5	36.5	56.5	83
704	2021-05-27	2021-06-15	2021-05-27	2021-06-15	704	NA	2021-07-12	36.5	56.5	36.5	56.5	83
705	2021-05-27	2021-06-15	2021-05-27	2021-06-15	705	NA	2021-07-12	36.5	56.5	36.5	56.5	83
706	2021-04-30	2021-06-14	2021-04-30	2021-06-15	706	NA	2021-07-12	9.5	55.5	9.5	56.5	83
707	2021-05-27	2021-06-14	2021-05-27	2021-06-15	707	NA	2021-07-12	36.5	55.5	36.5	56.5	83
708	2021-05-27	2021-06-15	2021-05-27	2021-06-15	708	NA	2021-07-12	36.5	56.5	36.5	56.5	83
709	2021-04-30	2021-06-14	2021-04-30	2021-06-15	709	NA	2021-07-12	9.5	55.5	9.5	56.5	83
710	2021-06-08	2021-06-08	2021-06-08	2021-06-16	710	NA	2021-07-12	48.5	49.5	48.5	57.5	83
711	2021-06-08	2021-06-16	2021-06-08	2021-06-16	711	NA	2021-07-12	48.5	57.5	48.5	57.5	83
712	2021-06-08	2021-06-16	2021-06-08	2021-06-16	712	NA	2021-07-12	48.5	57.5	48.5	57.5	83
713	2021-06-08	2021-06-16	2021-06-08	2021-06-16	713	NA	2021-07-12	48.5	57.5	48.5	57.5	83
714	2021-04-30	2021-06-17	2021-06-13	2021-06-17	714	2021-06-12	2021-07-03	9.5	58.5	53.5	58.5	74
715	2021-04-30	2021-06-15	2021-04-30	2021-06-15	715	NA	2021-07-12	9.5	56.5	9.5	56.5	83
716	2021-04-30	2021-06-08	2021-04-30	2021-06-08	716	NA	2021-07-12	9.5	49.5	9.5	49.5	83
717	2021-04-30	2021-06-08	2021-04-30	2021-06-17	717	2021-06-17	2021-07-08	9.5	49.5	9.5	58.5	79
718	2021-04-30	2021-06-08	2021-04-30	2021-06-17	718	2021-06-17	2021-07-08	9.5	49.5	9.5	58.5	79
719	2021-04-30	2021-06-08	2021-04-30	2021-06-17	719	NA	2021-07-12	9.5	49.5	9.5	58.5	83
720	2021-04-30	2021-06-08	2021-04-30	2021-06-17	720	NA	2021-07-12	9.5	49.5	9.5	58.5	83
721	2021-04-30	2021-06-08	2021-04-30	2021-06-17	721	NA	2021-07-12	9.5	49.5	9.5	58.5	83
722	2021-04-30	2021-06-16	2021-06-13	2021-06-17	722	2021-06-12	2021-07-03	9.5	57.5	53.5	58.5	74
723	2021-04-30	2021-06-16	2021-06-13	2021-06-16	723	2021-06-12	2021-07-03	9.5	57.5	53.5	57.5	74
724	2021-04-30	2021-06-17	2021-04-30	2021-06-17	724	2021-06-17	2021-07-08	9.5	58.5	9.5	58.5	79
725	2021-04-30	2021-06-16	2021-06-12	2021-06-18	725	NA	2021-07-12	9.5	57.5	52.5	59.5	83
726	2021-04-30	2021-06-18	2021-04-30	2021-06-21	726	2021-06-20	2021-07-11	9.5	59.5	9.5	62.5	82
727	2021-04-30	2021-06-18	2021-04-30	2021-06-21	727	NA	2021-07-12	9.5	59.5	9.5	62.5	83
728	2021-04-30	2021-06-18	2021-04-30	2021-06-21	728	NA	2021-07-12	9.5	59.5	9.5	62.5	83
729	2021-04-30	2021-06-18	2021-04-30	2021-06-21	729	2021-06-20	2021-07-11	9.5	59.5	9.5	62.5	82
730	2021-04-30	2021-06-18	2021-04-30	2021-06-21	730	NA	2021-07-12	9.5	59.5	9.5	62.5	83
731	2021-04-30	2021-06-19	2021-04-30	2021-06-21	731	NA	2021-07-12	9.5	60.5	9.5	62.5	83
732	2021-04-30	2021-06-19	2021-04-30	2021-06-21	732	NA	2021-07-12	9.5	60.5	9.5	62.5	83
733	2021-04-30	2021-06-18	2021-04-30	2021-06-18	733	NA	2021-07-12	9.5	59.5	9.5	59.5	83
734	2021-04-30	2021-06-14	2021-04-30	2021-06-18	734	NA	2021-07-12	9.5	55.5	9.5	59.5	83
735	2021-04-30	2021-06-18	2021-04-30	2021-06-21	735	2021-06-20	2021-07-11	9.5	59.5	9.5	62.5	82
736	2021-04-30	2021-06-18	2021-04-30	2021-06-18	736	NA	2021-07-12	9.5	59.5	9.5	59.5	83
737	2021-06-13	2021-06-14	2021-06-13	2021-06-21	737	NA	2021-07-12	53.5	55.5	53.5	62.5	83
738	2021-04-30	2021-06-21	2021-06-18	2021-06-21	738	NA	2021-07-12	9.5	62.5	58.5	62.5	83
739	2021-04-30	2021-06-16	2021-04-30	2021-06-18	739	2021-06-11	2021-07-02	9.5	57.5	9.5	59.5	73
740	2021-04-30	2021-06-18	2021-06-17	2021-06-18	740	2021-06-12	2021-07-03	9.5	59.5	57.5	59.5	74
741	2021-06-08	2021-06-08	2021-06-08	2021-06-18	741	2021-06-12	2021-07-03	48.5	49.5	48.5	59.5	74
742	2021-04-30	2021-06-13	2021-04-30	2021-06-18	742	2021-06-13	2021-07-04	9.5	54.5	9.5	59.5	75
743	2021-04-30	2021-06-13	2021-06-17	2021-06-18	743	NA	2021-07-12	9.5	54.5	57.5	59.5	83
744	2021-04-30	2021-06-13	2021-06-12	2021-06-19	744	2021-06-13	2021-07-04	9.5	54.5	52.5	60.5	75
745	2021-04-30	2021-06-13	2021-06-19	2021-06-20	745	2021-06-13	2021-07-04	9.5	54.5	59.5	61.5	75
746	2021-04-30	2021-06-13	2021-06-12	2021-06-19	746	2021-06-13	2021-07-04	9.5	54.5	52.5	60.5	75
747	2021-04-30	2021-06-12	2021-04-30	2021-06-19	747	NA	2021-07-12	9.5	53.5	9.5	60.5	83
748	2021-04-30	2021-06-19	2021-04-30	2021-06-19	748	NA	2021-07-12	9.5	60.5	9.5	60.5	83
749	2021-04-30	2021-06-19	2021-04-30	2021-06-19	749	NA	2021-07-12	9.5	60.5	9.5	60.5	83
750	2021-04-30	2021-06-19	2021-06-17	2021-06-19	750	2021-06-21	2021-07-12	9.5	60.5	57.5	60.5	83
751	2021-06-08	2021-06-08	2021-06-11	2021-06-16	751	NA	2021-07-12	48.5	49.5	51.5	57.5	83
752	2021-04-30	2021-06-17	2021-06-16	2021-06-20	752	NA	2021-07-12	9.5	58.5	56.5	61.5	83
753	2021-06-15	2021-06-15	2021-06-15	2021-06-19	753	NA	2021-07-12	55.5	56.5	55.5	60.5	83
754	2021-04-30	2021-06-17	2021-06-15	2021-06-20	754	2021-06-15	2021-07-06	9.5	58.5	55.5	61.5	77
755	2021-04-30	2021-06-17	2021-06-15	2021-06-18	755	NA	2021-07-12	9.5	58.5	55.5	59.5	83
756	2021-04-30	2021-06-12	2021-04-30	2021-06-19	756	2021-06-13	2021-07-04	9.5	53.5	9.5	60.5	75
757	2021-04-30	2021-06-12	2021-04-30	2021-06-12	757	NA	2021-07-12	9.5	53.5	9.5	53.5	83
758	2021-04-30	2021-06-12	2021-04-30	2021-06-12	758	NA	2021-07-12	9.5	53.5	9.5	53.5	83
759	2021-04-30	2021-06-17	2021-04-30	2021-06-20	759	NA	2021-07-12	9.5	58.5	9.5	61.5	83
760	2021-04-30	2021-06-07	2021-06-08	2021-06-18	760	2021-06-08	2021-06-29	9.5	48.5	48.5	59.5	70
761	2021-05-26	2021-05-26	2021-06-19	2021-06-19	761	2021-06-11	2021-07-02	35.5	36.5	59.5	60.5	73
762	2021-06-03	2021-06-03	2021-06-13	2021-06-20	762	NA	2021-07-12	43.5	44.5	53.5	61.5	83
763	2021-04-30	2021-06-19	2021-04-30	2021-06-21	763	NA	2021-07-12	9.5	60.5	9.5	62.5	83
764	2021-04-30	2021-06-13	2021-04-30	2021-06-19	764	NA	2021-07-12	9.5	54.5	9.5	60.5	83
765	2021-04-30	2021-06-17	2021-04-30	2021-06-22	765	NA	2021-07-12	9.5	58.5	9.5	63.5	83
766	2021-04-30	2021-06-14	2021-06-19	2021-06-22	766	2021-06-14	2021-07-05	9.5	55.5	59.5	63.5	76
767	2021-04-30	2021-06-22	2021-04-30	2021-06-22	767	NA	2021-07-12	9.5	63.5	9.5	63.5	83
768	2021-06-01	2021-06-17	2021-06-01	2021-06-17	768	NA	2021-07-12	41.5	58.5	41.5	58.5	83
769	2021-04-30	2021-06-23	2021-06-20	2021-06-23	769	2021-06-23	2021-07-12	9.5	64.5	60.5	64.5	83
770	2021-04-30	2021-06-21	2021-04-30	2021-06-23	770	NA	2021-07-12	9.5	62.5	9.5	64.5	83
771	2021-04-30	2021-06-21	2021-06-14	2021-06-21	771	NA	2021-07-12	9.5	62.5	54.5	62.5	83
772	2021-04-30	2021-06-19	2021-04-30	2021-06-22	772	2021-06-22	2021-07-12	9.5	60.5	9.5	63.5	83
773	2021-04-30	2021-06-20	2021-04-30	2021-06-25	773	2021-06-27	2021-07-12	9.5	61.5	9.5	66.5	83
774	2021-04-30	2021-06-20	2021-04-30	2021-06-25	774	2021-06-27	2021-07-12	9.5	61.5	9.5	66.5	83
775	2021-05-18	2021-05-18	2021-05-18	2021-05-28	775	NA	2021-07-12	27.5	28.5	27.5	38.5	83
776	2021-05-21	2021-05-22	2021-05-21	2021-05-27	776	NA	2021-07-12	30.5	32.5	30.5	37.5	83
777	2021-04-30	2021-05-22	2021-04-30	2021-05-27	777	NA	2021-07-12	9.5	32.5	9.5	37.5	83
778	2021-05-17	2021-05-17	2021-05-17	2021-05-27	778	NA	2021-07-12	26.5	27.5	26.5	37.5	83
779	2021-05-25	2021-05-25	2021-05-25	2021-05-29	779	NA	2021-07-12	34.5	35.5	34.5	39.5	83
780	2021-05-26	2021-05-26	2021-05-28	2021-06-02	780	2021-05-28	2021-06-18	35.5	36.5	37.5	43.5	59
781	2021-05-27	2021-05-28	2021-05-27	2021-05-29	781	NA	2021-07-12	36.5	38.5	36.5	39.5	83
782	2021-05-27	2021-05-28	2021-05-27	2021-05-29	782	NA	2021-07-12	36.5	38.5	36.5	39.5	83
783	2021-05-23	2021-05-25	2021-05-27	2021-06-02	783	NA	2021-07-12	32.5	35.5	36.5	43.5	83
784	2021-05-20	2021-05-20	2021-06-09	2021-06-14	784	2021-05-30	2021-06-20	29.5	30.5	49.5	55.5	61
785	2021-05-20	2021-05-20	2021-06-14	2021-06-16	785	2021-05-30	2021-06-20	29.5	30.5	54.5	57.5	61
786	2021-04-30	2021-05-30	2021-04-30	2021-06-10	786	NA	2021-07-12	9.5	40.5	9.5	51.5	83
787	2021-04-30	2021-06-10	2021-04-30	2021-06-18	787	2021-06-10	2021-07-01	9.5	51.5	9.5	59.5	72
788	2021-06-01	2021-06-01	2021-06-18	2021-06-20	788	2021-06-14	2021-07-05	41.5	42.5	58.5	61.5	76
789	2021-06-01	2021-06-01	2021-06-18	2021-06-20	789	2021-06-14	2021-07-05	41.5	42.5	58.5	61.5	76
790	2021-06-01	2021-06-14	2021-06-14	2021-06-21	790	2021-06-19	2021-07-10	41.5	55.5	54.5	62.5	81
791	2021-06-01	2021-06-14	2021-06-14	2021-06-21	791	NA	2021-07-12	41.5	55.5	54.5	62.5	83
792	2021-06-01	2021-06-14	2021-06-14	2021-06-21	792	NA	2021-07-12	41.5	55.5	54.5	62.5	83
793	2021-04-30	2021-05-28	2021-04-30	2021-05-29	793	NA	2021-07-12	9.5	38.5	9.5	39.5	83
794	2021-04-30	2021-05-28	2021-04-30	2021-05-28	794	NA	2021-07-12	9.5	38.5	9.5	38.5	83
795	2021-04-30	2021-05-27	2021-04-30	2021-05-29	795	NA	2021-07-12	9.5	37.5	9.5	39.5	83
796	2021-04-30	2021-05-28	2021-04-30	2021-05-29	796	NA	2021-07-12	9.5	38.5	9.5	39.5	83
797	2021-05-17	2021-05-17	2021-05-17	2021-05-28	797	NA	2021-07-12	26.5	27.5	26.5	38.5	83
798	2021-05-17	2021-05-17	2021-05-17	2021-05-28	798	NA	2021-07-12	26.5	27.5	26.5	38.5	83
799	2021-04-30	2021-05-25	2021-04-30	2021-05-28	799	NA	2021-07-12	9.5	35.5	9.5	38.5	83
800	2021-04-30	2021-05-28	2021-04-30	2021-05-28	800	NA	2021-07-12	9.5	38.5	9.5	38.5	83
801	2021-04-30	2021-05-28	2021-04-30	2021-05-28	801	NA	2021-07-12	9.5	38.5	9.5	38.5	83
802	2021-04-30	2021-05-29	2021-04-30	2021-05-29	802	NA	2021-07-12	9.5	39.5	9.5	39.5	83
803	2021-05-27	2021-05-27	2021-05-27	2021-05-31	803	NA	2021-07-12	36.5	37.5	36.5	41.5	83
804	2021-04-30	2021-05-31	2021-04-30	2021-06-02	804	NA	2021-07-12	9.5	41.5	9.5	43.5	83
805	2021-05-25	2021-05-25	2021-05-29	2021-06-04	805	2021-05-29	2021-06-19	34.5	35.5	38.5	45.5	60
806	2021-05-23	2021-05-31	2021-06-06	2021-06-08	806	2021-06-03	2021-06-24	32.5	41.5	46.5	49.5	65
807	2021-04-30	2021-05-27	2021-04-30	2021-05-29	807	NA	2021-07-12	9.5	37.5	9.5	39.5	83
808	2021-04-30	2021-06-08	2021-06-06	2021-06-10	808	2021-06-01	2021-06-22	9.5	49.5	46.5	51.5	63
809	2021-05-24	2021-05-29	2021-06-07	2021-06-12	809	2021-06-01	2021-06-22	33.5	39.5	47.5	53.5	63
810	2021-05-29	2021-05-29	2021-06-03	2021-06-18	810	2021-06-03	2021-06-24	38.5	39.5	43.5	59.5	65
811	2021-06-10	2021-06-10	2021-06-17	2021-06-19	811	2021-06-10	2021-07-01	50.5	51.5	57.5	60.5	72
812	2021-05-30	2021-05-30	2021-06-17	2021-06-19	812	2021-06-05	2021-06-26	39.5	40.5	57.5	60.5	67
813	2021-06-10	2021-06-10	2021-06-10	2021-06-14	813	2021-06-10	2021-07-01	50.5	51.5	50.5	55.5	72
814	2021-06-10	2021-06-10	2021-06-10	2021-06-15	814	2021-06-10	2021-07-01	50.5	51.5	50.5	56.5	72
815	2021-06-10	2021-06-10	2021-06-15	2021-06-18	815	2021-06-10	2021-07-01	50.5	51.5	55.5	59.5	72
816	2021-04-30	2021-05-25	2021-04-30	2021-05-27	816	NA	2021-07-12	9.5	35.5	9.5	37.5	83
817	2021-06-13	2021-06-14	2021-06-13	2021-06-18	817	2021-06-18	2021-07-09	53.5	55.5	53.5	59.5	80
818	2021-06-14	2021-06-18	2021-06-14	2021-06-20	818	NA	2021-07-12	54.5	59.5	54.5	61.5	83
819	2021-06-14	2021-06-18	2021-06-14	2021-06-20	819	NA	2021-07-12	54.5	59.5	54.5	61.5	83
820	2021-05-16	2021-05-16	2021-05-16	2021-05-28	820	NA	2021-07-12	25.5	26.5	25.5	38.5	83
821	2021-05-19	2021-05-26	2021-05-28	2021-05-31	821	2021-05-31	2021-06-21	28.5	36.5	37.5	41.5	62
822	2021-05-11	2021-05-18	2021-05-25	2021-05-29	822	2021-05-19	2021-06-09	20.5	28.5	34.5	39.5	50
823	2021-05-22	2021-05-23	2021-05-22	2021-05-29	823	2021-05-29	2021-06-19	31.5	33.5	31.5	39.5	60
824	2021-05-17	2021-05-20	2021-05-17	2021-05-29	824	NA	2021-07-12	26.5	30.5	26.5	39.5	83
825	2021-05-17	2021-05-22	2021-05-17	2021-05-29	825	NA	2021-07-12	26.5	32.5	26.5	39.5	83
826	2021-05-22	2021-05-29	2021-05-22	2021-05-29	826	NA	2021-07-12	31.5	39.5	31.5	39.5	83
827	2021-05-17	2021-05-29	2021-05-17	2021-05-30	827	NA	2021-07-12	26.5	39.5	26.5	40.5	83
828	2021-05-17	2021-05-29	2021-05-17	2021-05-30	828	NA	2021-07-12	26.5	39.5	26.5	40.5	83
829	2021-05-17	2021-05-29	2021-05-17	2021-05-30	829	NA	2021-07-12	26.5	39.5	26.5	40.5	83
830	2021-05-17	2021-05-29	2021-05-17	2021-05-30	830	NA	2021-07-12	26.5	39.5	26.5	40.5	83
831	2021-05-17	2021-05-27	2021-05-17	2021-05-30	831	NA	2021-07-12	26.5	37.5	26.5	40.5	83
832	2021-05-17	2021-05-29	2021-05-17	2021-05-30	832	NA	2021-07-12	26.5	39.5	26.5	40.5	83
833	2021-05-17	2021-05-29	2021-05-17	2021-05-30	833	NA	2021-07-12	26.5	39.5	26.5	40.5	83
834	2021-05-21	2021-05-24	2021-05-21	2021-05-30	834	2021-05-30	2021-06-20	30.5	34.5	30.5	40.5	61
835	2021-05-20	2021-05-20	2021-05-20	2021-05-30	835	NA	2021-07-12	29.5	30.5	29.5	40.5	83
836	2021-05-17	2021-05-30	2021-05-17	2021-05-31	836	2021-05-31	2021-06-21	26.5	40.5	26.5	41.5	62
837	2021-05-17	2021-05-30	2021-05-17	2021-06-01	837	2021-05-31	2021-06-21	26.5	40.5	26.5	42.5	62
838	2021-05-17	2021-05-29	2021-05-17	2021-06-01	838	2021-05-31	2021-06-21	26.5	39.5	26.5	42.5	62
839	2021-05-17	2021-05-29	2021-05-30	2021-06-02	839	2021-05-29	2021-06-19	26.5	39.5	39.5	43.5	60
840	2021-05-17	2021-05-29	2021-05-17	2021-06-02	840	NA	2021-07-12	26.5	39.5	26.5	43.5	83
841	2021-05-17	2021-05-20	2021-05-17	2021-05-31	841	2021-05-30	2021-06-20	26.5	30.5	26.5	41.5	61
842	2021-05-17	2021-05-29	2021-05-17	2021-06-01	842	2021-05-31	2021-06-21	26.5	39.5	26.5	42.5	62
843	2021-05-17	2021-05-28	2021-05-17	2021-05-31	843	NA	2021-07-12	26.5	38.5	26.5	41.5	83
844	2021-05-24	2021-05-31	2021-05-24	2021-05-31	844	NA	2021-07-12	33.5	41.5	33.5	41.5	83
845	2021-05-17	2021-05-31	2021-05-17	2021-05-31	845	NA	2021-07-12	26.5	41.5	26.5	41.5	83
846	2021-05-17	2021-05-30	2021-05-17	2021-05-31	846	2021-05-31	2021-06-21	26.5	40.5	26.5	41.5	62
847	2021-05-17	2021-05-30	2021-05-17	2021-06-01	847	2021-06-01	2021-06-22	26.5	40.5	26.5	42.5	63
848	2021-04-30	2021-05-27	2021-05-27	2021-06-02	848	2021-05-29	2021-06-19	9.5	37.5	36.5	43.5	60
849	2021-05-17	2021-05-30	2021-05-17	2021-06-03	849	2021-05-30	2021-06-20	26.5	40.5	26.5	44.5	61
850	2021-05-17	2021-05-30	2021-05-30	2021-06-03	850	2021-05-30	2021-06-20	26.5	40.5	39.5	44.5	61
851	2021-05-17	2021-05-29	2021-05-17	2021-06-03	851	NA	2021-07-12	26.5	39.5	26.5	44.5	83
852	2021-05-17	2021-05-29	2021-05-17	2021-06-04	852	2021-06-03	2021-06-24	26.5	39.5	26.5	45.5	65
853	2021-05-20	2021-05-20	2021-05-20	2021-06-05	853	2021-05-31	2021-06-21	29.5	30.5	29.5	46.5	62
854	2021-05-17	2021-05-29	2021-05-17	2021-06-05	854	NA	2021-07-12	26.5	39.5	26.5	46.5	83
855	2021-05-29	2021-05-29	2021-05-29	2021-06-06	855	2021-06-07	2021-06-28	38.5	39.5	38.5	47.5	69
856	2021-05-26	2021-05-26	2021-06-02	2021-06-07	856	2021-06-03	2021-06-24	35.5	36.5	42.5	48.5	65
857	2021-05-17	2021-05-31	2021-05-17	2021-06-01	857	2021-05-31	2021-06-21	26.5	41.5	26.5	42.5	62
858	2021-05-17	2021-05-31	2021-05-17	2021-06-01	858	2021-05-31	2021-06-21	26.5	41.5	26.5	42.5	62
859	2021-05-21	2021-05-28	2021-06-07	2021-06-10	859	2021-05-31	2021-06-21	30.5	38.5	47.5	51.5	62
860	2021-05-17	2021-05-30	2021-06-06	2021-06-10	860	NA	2021-07-12	26.5	40.5	46.5	51.5	83
861	2021-05-17	2021-05-29	2021-06-06	2021-06-14	861	2021-06-06	2021-06-27	26.5	39.5	46.5	55.5	68
862	2021-05-17	2021-06-02	2021-06-02	2021-06-14	862	NA	2021-07-12	26.5	43.5	42.5	55.5	83
863	2021-05-17	2021-06-02	2021-06-02	2021-06-14	863	NA	2021-07-12	26.5	43.5	42.5	55.5	83
864	2021-04-30	2021-06-02	2021-06-07	2021-06-14	864	NA	2021-07-12	9.5	43.5	47.5	55.5	83
865	2021-05-17	2021-06-02	2021-06-11	2021-06-14	865	NA	2021-07-12	26.5	43.5	51.5	55.5	83
866	2021-05-17	2021-06-01	2021-06-07	2021-06-15	866	NA	2021-07-12	26.5	42.5	47.5	56.5	83
867	2021-05-17	2021-06-01	2021-06-07	2021-06-15	867	NA	2021-07-12	26.5	42.5	47.5	56.5	83
868	2021-05-17	2021-06-01	2021-06-07	2021-06-15	868	NA	2021-07-12	26.5	42.5	47.5	56.5	83
869	2021-05-17	2021-06-01	2021-06-15	2021-06-26	869	2021-06-18	2021-07-09	26.5	42.5	55.5	67.5	80
870	2021-05-17	2021-06-01	2021-06-15	2021-06-26	870	2021-06-18	2021-07-09	26.5	42.5	55.5	67.5	80
871	2021-04-30	2021-05-25	2021-04-30	2021-05-27	871	2021-05-27	2021-06-17	9.5	35.5	9.5	37.5	58
872	2021-04-30	2021-05-27	2021-05-27	2021-05-30	872	NA	2021-07-12	9.5	37.5	36.5	40.5	83
873	2021-05-26	2021-05-26	2021-05-26	2021-05-27	873	2021-05-28	2021-06-18	35.5	36.5	35.5	37.5	59
874	2021-04-30	2021-05-27	2021-04-30	2021-05-30	874	2021-05-29	2021-06-19	9.5	37.5	9.5	40.5	60
875	2021-04-30	2021-05-29	2021-04-30	2021-05-30	875	NA	2021-07-12	9.5	39.5	9.5	40.5	83
876	2021-04-30	2021-05-27	2021-04-30	2021-05-30	876	2021-05-22	2021-06-12	9.5	37.5	9.5	40.5	53
877	2021-04-30	2021-05-27	2021-04-30	2021-05-30	877	2021-05-30	2021-06-20	9.5	37.5	9.5	40.5	61
878	2021-04-30	2021-05-27	2021-04-30	2021-05-29	878	NA	2021-07-12	9.5	37.5	9.5	39.5	83
879	2021-04-30	2021-05-27	2021-04-30	2021-05-29	879	NA	2021-07-12	9.5	37.5	9.5	39.5	83
880	2021-04-30	2021-05-27	2021-04-30	2021-05-28	880	2021-05-30	2021-06-20	9.5	37.5	9.5	38.5	61
881	2021-04-30	2021-05-27	2021-04-30	2021-05-31	881	2021-05-28	2021-06-18	9.5	37.5	9.5	41.5	59
882	2021-04-30	2021-05-27	2021-05-27	2021-05-31	882	2021-05-29	2021-06-19	9.5	37.5	36.5	41.5	60
883	2021-04-30	2021-05-27	2021-04-30	2021-05-31	883	2021-05-27	2021-06-17	9.5	37.5	9.5	41.5	58
884	2021-04-30	2021-05-27	2021-05-27	2021-05-31	884	2021-05-28	2021-06-18	9.5	37.5	36.5	41.5	59
885	2021-04-30	2021-05-27	2021-04-30	2021-05-30	885	2021-05-30	2021-06-20	9.5	37.5	9.5	40.5	61
886	2021-04-30	2021-05-27	2021-04-30	2021-05-30	886	NA	2021-07-12	9.5	37.5	9.5	40.5	83
887	2021-04-30	2021-05-29	2021-04-30	2021-05-30	887	2021-05-29	2021-06-19	9.5	39.5	9.5	40.5	60
888	2021-04-30	2021-05-30	2021-06-02	2021-06-07	888	2021-06-01	2021-06-22	9.5	40.5	42.5	48.5	63
889	2021-04-30	2021-05-27	2021-04-30	2021-05-30	889	NA	2021-07-12	9.5	37.5	9.5	40.5	83
890	2021-04-30	2021-05-27	2021-05-29	2021-06-01	890	2021-05-30	2021-06-20	9.5	37.5	38.5	42.5	61
891	2021-04-30	2021-05-27	2021-05-27	2021-06-01	891	2021-05-27	2021-06-17	9.5	37.5	36.5	42.5	58
892	2021-04-30	2021-05-27	2021-04-30	2021-06-01	892	NA	2021-07-12	9.5	37.5	9.5	42.5	83
893	2021-04-30	2021-05-29	2021-05-29	2021-06-02	893	2021-05-29	2021-06-19	9.5	39.5	38.5	43.5	60
894	2021-04-30	2021-05-27	2021-04-30	2021-05-31	894	2021-05-27	2021-06-17	9.5	37.5	9.5	41.5	58
895	2021-04-30	2021-05-27	2021-05-28	2021-05-29	895	2021-05-28	2021-06-18	9.5	37.5	37.5	39.5	59
896	2021-04-30	2021-05-29	2021-05-27	2021-05-30	896	2021-05-30	2021-06-20	9.5	39.5	36.5	40.5	61
897	2021-04-30	2021-05-27	2021-05-27	2021-06-03	897	2021-05-29	2021-06-19	9.5	37.5	36.5	44.5	60
898	2021-04-30	2021-05-27	2021-05-28	2021-06-02	898	2021-05-30	2021-06-20	9.5	37.5	37.5	43.5	61
899	2021-04-30	2021-05-29	2021-05-27	2021-05-31	899	2021-05-30	2021-06-20	9.5	39.5	36.5	41.5	61
900	2021-04-30	2021-06-02	2021-05-29	2021-06-02	900	2021-05-30	2021-06-20	9.5	43.5	38.5	43.5	61
901	2021-04-30	2021-05-27	2021-04-30	2021-06-02	901	2021-05-28	2021-06-18	9.5	37.5	9.5	43.5	59
902	2021-04-30	2021-05-27	2021-05-30	2021-06-02	902	NA	2021-07-12	9.5	37.5	39.5	43.5	83
903	2021-04-30	2021-05-27	2021-05-27	2021-06-03	903	2021-05-27	2021-06-17	9.5	37.5	36.5	44.5	58
904	2021-04-30	2021-05-27	2021-05-30	2021-06-03	904	2021-05-29	2021-06-19	9.5	37.5	39.5	44.5	60
905	2021-04-30	2021-05-28	2021-04-30	2021-06-03	905	NA	2021-07-12	9.5	38.5	9.5	44.5	83
906	2021-04-30	2021-06-03	2021-04-30	2021-06-04	906	2021-06-03	2021-06-24	9.5	44.5	9.5	45.5	65
907	2021-04-30	2021-05-27	2021-05-29	2021-06-04	907	2021-05-29	2021-06-19	9.5	37.5	38.5	45.5	60
908	2021-04-30	2021-05-27	2021-05-29	2021-06-04	908	2021-05-29	2021-06-19	9.5	37.5	38.5	45.5	60
909	2021-04-30	2021-05-27	2021-06-01	2021-06-04	909	2021-05-28	2021-06-18	9.5	37.5	41.5	45.5	59
910	2021-04-30	2021-05-29	2021-05-29	2021-06-04	910	2021-05-29	2021-06-19	9.5	39.5	38.5	45.5	60
911	2021-04-30	2021-05-27	2021-05-31	2021-06-04	911	2021-05-27	2021-06-17	9.5	37.5	40.5	45.5	58
912	2021-04-30	2021-05-27	2021-05-27	2021-06-04	912	2021-05-27	2021-06-17	9.5	37.5	36.5	45.5	58
913	2021-04-30	2021-05-27	2021-05-31	2021-06-04	913	NA	2021-07-12	9.5	37.5	40.5	45.5	83
914	2021-04-30	2021-06-02	2021-05-30	2021-06-03	914	2021-06-02	2021-06-23	9.5	43.5	39.5	44.5	64
915	2021-04-30	2021-06-01	2021-05-30	2021-06-03	915	2021-06-02	2021-06-23	9.5	42.5	39.5	44.5	64
916	2021-04-30	2021-06-01	2021-04-30	2021-06-03	916	NA	2021-07-12	9.5	42.5	9.5	44.5	83
917	2021-04-30	2021-06-01	2021-06-03	2021-06-05	917	2021-06-01	2021-06-22	9.5	42.5	43.5	46.5	63
918	2021-04-30	2021-06-01	2021-04-30	2021-06-03	918	2021-06-02	2021-06-23	9.5	42.5	9.5	44.5	64
919	2021-04-30	2021-06-01	2021-04-30	2021-06-02	919	2021-06-02	2021-06-23	9.5	42.5	9.5	43.5	64
920	2021-04-30	2021-05-27	2021-05-30	2021-06-06	920	2021-05-27	2021-06-17	9.5	37.5	39.5	47.5	58
921	2021-05-25	2021-05-25	2021-05-30	2021-06-06	921	2021-05-27	2021-06-17	34.5	35.5	39.5	47.5	58
922	2021-04-30	2021-05-27	2021-05-27	2021-06-05	922	2021-05-27	2021-06-17	9.5	37.5	36.5	46.5	58
923	2021-04-30	2021-05-27	2021-05-27	2021-06-04	923	2021-05-27	2021-06-17	9.5	37.5	36.5	45.5	58
924	2021-04-30	2021-05-27	2021-04-30	2021-06-05	924	2021-05-27	2021-06-17	9.5	37.5	9.5	46.5	58
925	2021-04-30	2021-05-27	2021-04-30	2021-05-27	925	2021-05-27	2021-06-17	9.5	37.5	9.5	37.5	58
926	2021-04-30	2021-05-27	2021-05-27	2021-06-05	926	2021-06-27	2021-07-12	9.5	37.5	36.5	46.5	83
927	2021-04-30	2021-05-28	2021-05-29	2021-06-05	927	NA	2021-07-12	9.5	38.5	38.5	46.5	83
928	2021-04-30	2021-05-27	2021-06-03	2021-06-06	928	NA	2021-07-12	9.5	37.5	43.5	47.5	83
929	2021-04-30	2021-05-27	2021-04-30	2021-06-02	929	2021-05-27	2021-06-17	9.5	37.5	9.5	43.5	58
930	2021-04-30	2021-05-27	2021-05-30	2021-06-04	930	2021-05-28	2021-06-18	9.5	37.5	39.5	45.5	59
931	2021-04-30	2021-05-27	2021-05-27	2021-06-05	931	2021-05-30	2021-06-20	9.5	37.5	36.5	46.5	61
932	2021-04-30	2021-05-30	2021-04-30	2021-06-06	932	NA	2021-07-12	9.5	40.5	9.5	47.5	83
933	2021-04-30	2021-05-27	2021-05-28	2021-06-05	933	2021-05-28	2021-06-18	9.5	37.5	37.5	46.5	59
934	2021-04-30	2021-05-27	2021-05-29	2021-06-05	934	2021-05-29	2021-06-19	9.5	37.5	38.5	46.5	60
935	2021-04-30	2021-05-27	2021-04-30	2021-06-07	935	2021-05-28	2021-06-18	9.5	37.5	9.5	48.5	59
936	2021-04-30	2021-05-28	2021-05-27	2021-06-08	936	2021-05-28	2021-06-18	9.5	38.5	36.5	49.5	59
937	2021-04-30	2021-05-28	2021-06-06	2021-06-10	937	2021-05-28	2021-06-18	9.5	38.5	46.5	51.5	59
938	2021-04-30	2021-05-27	2021-06-01	2021-06-08	938	2021-05-30	2021-06-20	9.5	37.5	41.5	49.5	61
939	2021-04-30	2021-05-28	2021-06-01	2021-06-09	939	2021-05-29	2021-06-19	9.5	38.5	41.5	50.5	60
940	2021-05-27	2021-05-27	2021-06-06	2021-06-08	940	2021-06-03	2021-06-24	36.5	37.5	46.5	49.5	65
941	2021-04-30	2021-05-27	2021-06-01	2021-06-09	941	2021-05-28	2021-06-18	9.5	37.5	41.5	50.5	59
942	2021-04-30	2021-05-27	2021-06-11	2021-06-12	942	2021-05-28	2021-06-18	9.5	37.5	51.5	53.5	59
943	2021-04-30	2021-05-27	2021-06-06	2021-06-13	943	2021-05-30	2021-06-20	9.5	37.5	46.5	54.5	61
944	2021-04-30	2021-05-27	2021-06-06	2021-06-13	944	2021-05-30	2021-06-20	9.5	37.5	46.5	54.5	61
945	2021-05-26	2021-05-26	2021-05-31	2021-06-14	945	2021-05-30	2021-06-20	35.5	36.5	40.5	55.5	61
946	2021-04-30	2021-05-27	2021-04-30	2021-06-14	946	2021-06-01	2021-06-22	9.5	37.5	9.5	55.5	63
947	2021-04-30	2021-05-27	2021-06-07	2021-06-14	947	2021-05-31	2021-06-21	9.5	37.5	47.5	55.5	62
948	2021-04-30	2021-06-12	2021-04-30	2021-06-12	948	NA	2021-07-12	9.5	53.5	9.5	53.5	83
949	2021-04-30	2021-06-01	2021-06-06	2021-06-14	949	2021-06-06	2021-06-27	9.5	42.5	46.5	55.5	68
950	2021-04-30	2021-06-01	2021-06-06	2021-06-15	950	2021-06-06	2021-06-27	9.5	42.5	46.5	56.5	68
951	2021-04-30	2021-06-01	2021-06-13	2021-06-18	951	2021-06-01	2021-06-22	9.5	42.5	53.5	59.5	63
952	2021-04-30	2021-06-07	2021-04-30	2021-06-20	952	2021-06-07	2021-06-28	9.5	48.5	9.5	61.5	69
953	2021-04-30	2021-06-20	2021-04-30	2021-06-20	953	2021-06-07	2021-06-28	9.5	61.5	9.5	61.5	69
954	2021-04-30	2021-06-07	2021-04-30	2021-06-20	954	2021-06-07	2021-06-28	9.5	48.5	9.5	61.5	69
955	2021-04-30	2021-06-01	2021-06-14	2021-06-22	955	2021-06-06	2021-06-27	9.5	42.5	54.5	63.5	68
956	2021-04-30	2021-05-22	2021-04-30	2021-05-27	956	2021-05-27	2021-06-17	9.5	32.5	9.5	37.5	58
957	2021-04-30	2021-05-22	2021-04-30	2021-05-27	957	2021-05-27	2021-06-17	9.5	32.5	9.5	37.5	58
958	2021-04-30	2021-05-27	2021-04-30	2021-05-27	958	NA	2021-07-12	9.5	37.5	9.5	37.5	83
959	2021-05-26	2021-05-27	2021-05-26	2021-05-28	959	2021-05-28	2021-06-18	35.5	37.5	35.5	38.5	59
960	2021-05-22	2021-05-27	2021-05-22	2021-05-28	960	NA	2021-07-12	31.5	37.5	31.5	38.5	83
961	2021-04-30	2021-05-27	2021-05-27	2021-06-14	961	2021-05-26	2021-06-16	9.5	37.5	36.5	55.5	57
962	2021-04-30	2021-05-27	2021-06-09	2021-06-14	962	2021-05-29	2021-06-19	9.5	37.5	49.5	55.5	60
963	2021-04-30	2021-05-27	2021-06-09	2021-06-14	963	2021-05-27	2021-06-17	9.5	37.5	49.5	55.5	58
964	2021-04-30	2021-05-27	2021-06-10	2021-06-14	964	2021-05-27	2021-06-17	9.5	37.5	50.5	55.5	58
965	2021-04-30	2021-05-30	2021-04-30	2021-05-31	965	NA	2021-07-12	9.5	40.5	9.5	41.5	83
966	2021-04-30	2021-05-30	2021-04-30	2021-05-31	966	NA	2021-07-12	9.5	40.5	9.5	41.5	83
967	2021-04-30	2021-05-31	2021-04-30	2021-06-01	967	NA	2021-07-12	9.5	41.5	9.5	42.5	83
968	2021-04-30	2021-05-31	2021-04-30	2021-06-01	968	NA	2021-07-12	9.5	41.5	9.5	42.5	83
969	2021-05-27	2021-05-27	2021-05-31	2021-06-05	969	NA	2021-07-12	36.5	37.5	40.5	46.5	83
970	2021-04-30	2021-05-31	2021-06-01	2021-06-11	970	2021-06-01	2021-06-22	9.5	41.5	41.5	52.5	63
971	2021-05-30	2021-05-31	2021-06-01	2021-06-11	971	2021-06-01	2021-06-22	39.5	41.5	41.5	52.5	63
972	2021-05-30	2021-05-31	2021-06-01	2021-06-11	972	2021-06-01	2021-06-22	39.5	41.5	41.5	52.5	63
973	2021-05-30	2021-05-31	2021-06-01	2021-06-08	973	2021-06-01	2021-06-22	39.5	41.5	41.5	49.5	63
974	2021-04-30	2021-05-31	2021-06-01	2021-06-07	974	2021-05-31	2021-06-21	9.5	41.5	41.5	48.5	62
975	2021-04-30	2021-05-31	2021-06-01	2021-06-09	975	2021-05-31	2021-06-21	9.5	41.5	41.5	50.5	62
976	2021-05-28	2021-05-31	2021-05-28	2021-06-06	976	NA	2021-07-12	37.5	41.5	37.5	47.5	83
977	2021-05-28	2021-06-06	2021-05-28	2021-06-06	977	NA	2021-07-12	37.5	47.5	37.5	47.5	83
978	2021-05-28	2021-06-06	2021-05-28	2021-06-10	978	2021-06-06	2021-06-27	37.5	47.5	37.5	51.5	68
979	2021-05-28	2021-06-06	2021-05-28	2021-06-10	979	2021-06-06	2021-06-27	37.5	47.5	37.5	51.5	68
980	2021-05-28	2021-06-06	2021-05-28	2021-06-10	980	2021-06-06	2021-06-27	37.5	47.5	37.5	51.5	68
981	2021-05-28	2021-06-06	2021-06-10	2021-06-14	981	2021-06-06	2021-06-27	37.5	47.5	50.5	55.5	68
982	2021-05-28	2021-06-06	2021-06-14	2021-06-15	982	2021-06-06	2021-06-27	37.5	47.5	54.5	56.5	68
983	2021-06-10	2021-06-10	2021-06-11	2021-06-14	983	2021-06-11	2021-07-02	50.5	51.5	51.5	55.5	73
984	2021-04-30	2021-06-15	2021-04-30	2021-06-19	984	NA	2021-07-12	9.5	56.5	9.5	60.5	83
985	2021-04-30	2021-06-15	2021-06-17	2021-06-19	985	NA	2021-07-12	9.5	56.5	57.5	60.5	83
986	2021-04-30	2021-06-15	2021-06-18	2021-06-19	986	NA	2021-07-12	9.5	56.5	58.5	60.5	83
987	2021-04-30	2021-06-15	2021-06-18	2021-06-19	987	NA	2021-07-12	9.5	56.5	58.5	60.5	83
988	2021-04-30	2021-05-26	2021-04-30	2021-05-28	988	NA	2021-07-12	9.5	36.5	9.5	38.5	83
989	2021-04-30	2021-05-29	2021-05-27	2021-06-04	989	NA	2021-07-12	9.5	39.5	36.5	45.5	83
990	2021-04-30	2021-05-29	2021-05-27	2021-06-04	990	NA	2021-07-12	9.5	39.5	36.5	45.5	83
991	2021-04-30	2021-05-28	2021-04-30	2021-05-28	991	NA	2021-07-12	9.5	38.5	9.5	38.5	83
992	2021-04-30	2021-05-29	2021-05-27	2021-06-04	992	2021-06-02	2021-06-23	9.5	39.5	36.5	45.5	64
993	2021-04-30	2021-06-01	2021-04-30	2021-06-01	993	2021-05-29	2021-06-19	9.5	42.5	9.5	42.5	60
994	2021-04-30	2021-05-30	2021-06-03	2021-06-04	994	2021-06-02	2021-06-23	9.5	40.5	43.5	45.5	64
995	2021-04-30	2021-06-04	2021-06-01	2021-06-06	995	2021-05-27	2021-06-17	9.5	45.5	41.5	47.5	58
996	2021-04-30	2021-06-03	2021-06-01	2021-06-06	996	2021-05-27	2021-06-17	9.5	44.5	41.5	47.5	58
997	2021-04-30	2021-06-01	2021-06-01	2021-06-06	997	2021-05-27	2021-06-17	9.5	42.5	41.5	47.5	58
998	2021-04-30	2021-06-06	2021-06-01	2021-06-06	998	2021-05-27	2021-06-17	9.5	47.5	41.5	47.5	58
999	2021-05-28	2021-05-28	2021-06-07	2021-06-10	999	2021-05-31	2021-06-21	37.5	38.5	47.5	51.5	62
1000	2021-04-30	2021-05-29	2021-05-28	2021-06-06	1000	2021-06-01	2021-06-22	9.5	39.5	37.5	47.5	63
1001	2021-04-30	2021-05-29	2021-05-28	2021-06-06	1001	2021-06-01	2021-06-22	9.5	39.5	37.5	47.5	63
1002	2021-04-30	2021-05-29	2021-05-28	2021-06-06	1002	2021-06-01	2021-06-22	9.5	39.5	37.5	47.5	63
1003	2021-04-30	2021-05-29	2021-05-28	2021-06-06	1003	2021-06-01	2021-06-22	9.5	39.5	37.5	47.5	63
1004	2021-06-05	2021-06-05	2021-06-08	2021-06-15	1004	NA	2021-07-12	45.5	46.5	48.5	56.5	83
1005	2021-06-05	2021-06-05	2021-06-08	2021-06-15	1005	NA	2021-07-12	45.5	46.5	48.5	56.5	83
1006	2021-06-05	2021-06-15	2021-06-08	2021-06-16	1006	2021-06-16	2021-07-07	45.5	56.5	48.5	57.5	78
1007	2021-06-05	2021-06-15	2021-06-09	2021-06-16	1007	2021-06-16	2021-07-07	45.5	56.5	49.5	57.5	78
1008	2021-06-05	2021-06-15	2021-06-09	2021-06-16	1008	2021-06-16	2021-07-07	45.5	56.5	49.5	57.5	78
1009	2021-06-05	2021-06-15	2021-06-09	2021-06-16	1009	2021-06-16	2021-07-07	45.5	56.5	49.5	57.5	78
1010	2021-06-05	2021-06-16	2021-06-05	2021-06-16	1010	NA	2021-07-12	45.5	57.5	45.5	57.5	83
1011	2021-04-30	2021-06-08	2021-04-30	2021-06-14	1011	NA	2021-07-12	9.5	49.5	9.5	55.5	83
1012	2021-04-30	2021-06-14	2021-04-30	2021-06-14	1012	2021-06-14	2021-07-05	9.5	55.5	9.5	55.5	76
1013	2021-04-30	2021-06-10	2021-04-30	2021-06-14	1013	2021-06-14	2021-07-05	9.5	51.5	9.5	55.5	76
1014	2021-04-30	2021-06-10	2021-04-30	2021-06-14	1014	2021-06-14	2021-07-05	9.5	51.5	9.5	55.5	76
1015	2021-04-30	2021-06-13	2021-04-30	2021-06-14	1015	NA	2021-07-12	9.5	54.5	9.5	55.5	83
1016	2021-04-30	2021-06-14	2021-04-30	2021-06-14	1016	NA	2021-07-12	9.5	55.5	9.5	55.5	83
1017	2021-04-30	2021-06-14	2021-04-30	2021-06-14	1017	NA	2021-07-12	9.5	55.5	9.5	55.5	83
1018	2021-04-30	2021-06-14	2021-04-30	2021-06-14	1018	NA	2021-07-12	9.5	55.5	9.5	55.5	83
1019	2021-04-30	2021-06-14	2021-04-30	2021-06-14	1019	NA	2021-07-12	9.5	55.5	9.5	55.5	83
1020	2021-04-30	2021-06-14	2021-04-30	2021-06-14	1020	NA	2021-07-12	9.5	55.5	9.5	55.5	83
1021	2021-04-30	2021-06-05	2021-04-30	2021-06-14	1021	NA	2021-07-12	9.5	46.5	9.5	55.5	83
1022	2021-04-30	2021-06-05	2021-04-30	2021-06-14	1022	NA	2021-07-12	9.5	46.5	9.5	55.5	83
1023	2021-06-05	2021-06-05	2021-06-05	2021-06-19	1023	2021-06-19	2021-07-10	45.5	46.5	45.5	60.5	81
1024	2021-06-03	2021-06-03	2021-06-03	2021-06-20	1024	2021-06-18	2021-07-09	43.5	44.5	43.5	61.5	80
1025	2021-06-03	2021-06-14	2021-06-03	2021-06-23	1025	NA	2021-07-12	43.5	55.5	43.5	64.5	83
1026	2021-04-30	2021-06-15	2021-04-30	2021-06-18	1026	2021-06-15	2021-07-06	9.5	56.5	9.5	59.5	77
1027	2021-04-30	2021-06-15	2021-04-30	2021-06-18	1027	2021-06-15	2021-07-06	9.5	56.5	9.5	59.5	77
1028	2021-04-30	2021-06-14	2021-04-30	2021-06-14	1028	NA	2021-07-12	9.5	55.5	9.5	55.5	83
1029	2021-04-30	2021-06-11	2021-04-30	2021-06-14	1029	NA	2021-07-12	9.5	52.5	9.5	55.5	83
1030	2021-04-30	2021-06-10	2021-04-30	2021-06-14	1030	NA	2021-07-12	9.5	51.5	9.5	55.5	83
1031	2021-04-30	2021-06-14	2021-04-30	2021-06-14	1031	NA	2021-07-12	9.5	55.5	9.5	55.5	83
1032	2021-04-30	2021-06-14	2021-04-30	2021-06-14	1032	NA	2021-07-12	9.5	55.5	9.5	55.5	83
1033	2021-04-30	2021-06-14	2021-05-28	2021-06-16	1033	NA	2021-07-12	9.5	55.5	37.5	57.5	83
1034	2021-04-30	2021-06-16	2021-05-28	2021-06-16	1034	NA	2021-07-12	9.5	57.5	37.5	57.5	83
1035	2021-04-30	2021-06-16	2021-05-28	2021-06-16	1035	NA	2021-07-12	9.5	57.5	37.5	57.5	83
1036	2021-06-11	2021-06-15	2021-06-11	2021-06-16	1036	NA	2021-07-12	51.5	56.5	51.5	57.5	83
1037	2021-04-30	2021-06-14	2021-06-15	2021-06-19	1037	2021-06-15	2021-07-06	9.5	55.5	55.5	60.5	77
1038	2021-04-30	2021-06-16	2021-06-16	2021-06-22	1038	2021-06-17	2021-07-08	9.5	57.5	56.5	63.5	79
1039	2021-04-30	2021-06-14	2021-04-30	2021-06-14	1039	NA	2021-07-12	9.5	55.5	9.5	55.5	83
1040	2021-04-30	2021-06-14	2021-04-30	2021-06-14	1040	NA	2021-07-12	9.5	55.5	9.5	55.5	83
1041	2021-04-30	2021-06-12	2021-04-30	2021-06-14	1041	NA	2021-07-12	9.5	53.5	9.5	55.5	83
1042	2021-04-30	2021-06-14	2021-06-14	2021-06-21	1042	2021-06-14	2021-07-05	9.5	55.5	54.5	62.5	76
1043	2021-04-30	2021-06-14	2021-06-14	2021-06-21	1043	2021-06-14	2021-07-05	9.5	55.5	54.5	62.5	76
1044	2021-04-30	2021-06-08	2021-04-30	2021-06-14	1044	NA	2021-07-12	9.5	49.5	9.5	55.5	83
1045	2021-04-30	2021-06-08	2021-04-30	2021-06-14	1045	NA	2021-07-12	9.5	49.5	9.5	55.5	83
1046	2021-05-24	2021-06-08	2021-05-24	2021-06-14	1046	NA	2021-07-12	33.5	49.5	33.5	55.5	83
1047	2021-05-24	2021-06-08	2021-05-24	2021-06-14	1047	NA	2021-07-12	33.5	49.5	33.5	55.5	83
1048	2021-04-30	2021-06-06	2021-04-30	2021-06-14	1048	NA	2021-07-12	9.5	47.5	9.5	55.5	83
1049	2021-04-30	2021-06-10	2021-04-30	2021-06-14	1049	NA	2021-07-12	9.5	51.5	9.5	55.5	83
1050	2021-04-30	2021-06-14	2021-04-30	2021-06-14	1050	NA	2021-07-12	9.5	55.5	9.5	55.5	83
1051	2021-04-30	2021-06-11	2021-04-30	2021-06-15	1051	NA	2021-07-12	9.5	52.5	9.5	56.5	83
1052	2021-04-30	2021-06-11	2021-04-30	2021-06-15	1052	2021-06-15	2021-07-06	9.5	52.5	9.5	56.5	77
1053	2021-04-30	2021-06-11	2021-04-30	2021-06-15	1053	2021-06-15	2021-07-06	9.5	52.5	9.5	56.5	77
1054	2021-04-30	2021-06-11	2021-04-30	2021-06-15	1054	NA	2021-07-12	9.5	52.5	9.5	56.5	83
1055	2021-06-03	2021-06-25	2021-06-03	2021-06-25	1055	2021-06-25	2021-07-12	43.5	66.5	43.5	66.5	83
1056	2021-04-30	2021-06-11	2021-04-30	2021-06-22	1056	2021-06-15	2021-07-06	9.5	52.5	9.5	63.5	77
1057	2021-04-30	2021-06-11	2021-04-30	2021-06-22	1057	2021-06-15	2021-07-06	9.5	52.5	9.5	63.5	77
1058	2021-04-30	2021-06-11	2021-04-30	2021-06-22	1058	2021-06-15	2021-07-06	9.5	52.5	9.5	63.5	77
1059	2021-04-30	2021-06-11	2021-04-30	2021-06-25	1059	2021-06-15	2021-07-06	9.5	52.5	9.5	66.5	77
1060	2021-04-30	2021-06-15	2021-04-30	2021-06-15	1060	2021-06-15	2021-07-06	9.5	56.5	9.5	56.5	77
1061	2021-04-30	2021-06-15	2021-04-30	2021-06-17	1061	2021-06-17	2021-07-08	9.5	56.5	9.5	58.5	79
1062	2021-04-30	2021-06-15	2021-04-30	2021-06-17	1062	2021-06-17	2021-07-08	9.5	56.5	9.5	58.5	79
1063	2021-04-30	2021-06-15	2021-06-17	2021-06-22	1063	2021-06-05	2021-06-26	9.5	56.5	57.5	63.5	67
1064	2021-04-30	2021-06-15	2021-06-17	2021-06-22	1064	2021-06-17	2021-07-08	9.5	56.5	57.5	63.5	79
1065	2021-04-30	2021-06-15	2021-06-22	2021-06-28	1065	2021-06-17	2021-07-08	9.5	56.5	62.5	69.5	79
1066	2021-04-30	2021-06-15	2021-06-22	2021-06-28	1066	2021-06-17	2021-07-08	9.5	56.5	62.5	69.5	79
1067	2021-05-24	2021-05-24	2021-06-02	2021-06-03	1067	NA	2021-07-12	33.5	34.5	42.5	44.5	83
1068	2021-04-30	2021-06-15	2021-04-30	2021-06-15	1068	NA	2021-07-12	9.5	56.5	9.5	56.5	83
1069	2021-04-30	2021-06-15	2021-04-30	2021-06-15	1069	NA	2021-07-12	9.5	56.5	9.5	56.5	83
1070	2021-04-30	2021-06-15	2021-04-30	2021-06-15	1070	NA	2021-07-12	9.5	56.5	9.5	56.5	83
1071	2021-04-30	2021-06-15	2021-04-30	2021-06-15	1071	2021-06-16	2021-07-07	9.5	56.5	9.5	56.5	78
1072	2021-04-30	2021-06-15	2021-04-30	2021-06-15	1072	NA	2021-07-12	9.5	56.5	9.5	56.5	83
1073	2021-04-30	2021-06-13	2021-04-30	2021-06-13	1073	2021-06-14	2021-07-05	9.5	54.5	9.5	54.5	76
1074	2021-04-30	2021-06-15	2021-04-30	2021-06-17	1074	NA	2021-07-12	9.5	56.5	9.5	58.5	83
1075	2021-04-30	2021-06-15	2021-04-30	2021-06-17	1075	NA	2021-07-12	9.5	56.5	9.5	58.5	83
1076	2021-04-30	2021-06-15	2021-06-15	2021-06-17	1076	NA	2021-07-12	9.5	56.5	55.5	58.5	83
1077	2021-04-30	2021-06-15	2021-06-14	2021-06-17	1077	NA	2021-07-12	9.5	56.5	54.5	58.5	83
1078	2021-04-30	2021-06-15	2021-06-15	2021-06-17	1078	NA	2021-07-12	9.5	56.5	55.5	58.5	83
1079	2021-04-30	2021-06-13	2021-04-30	2021-06-19	1079	NA	2021-07-12	9.5	54.5	9.5	60.5	83
1080	2021-04-30	2021-06-13	2021-06-14	2021-06-16	1080	NA	2021-07-12	9.5	54.5	54.5	57.5	83
1081	2021-04-30	2021-06-13	2021-04-30	2021-06-19	1081	NA	2021-07-12	9.5	54.5	9.5	60.5	83
1082	2021-04-30	2021-06-19	2021-06-23	2021-06-26	1082	NA	2021-07-12	9.5	60.5	63.5	67.5	83
1083	2021-04-30	2021-06-12	2021-04-30	2021-06-19	1083	NA	2021-07-12	9.5	53.5	9.5	60.5	83
1084	2021-04-30	2021-06-12	2021-06-16	2021-06-17	1084	NA	2021-07-12	9.5	53.5	56.5	58.5	83
1085	2021-04-30	2021-06-15	2021-06-15	2021-06-17	1085	NA	2021-07-12	9.5	56.5	55.5	58.5	83
1086	2021-04-30	2021-06-17	2021-04-30	2021-06-19	1086	NA	2021-07-12	9.5	58.5	9.5	60.5	83
1087	2021-04-30	2021-06-15	2021-04-30	2021-06-15	1087	NA	2021-07-12	9.5	56.5	9.5	56.5	83
1088	2021-04-30	2021-06-14	2021-06-15	2021-06-17	1088	2021-06-15	2021-07-06	9.5	55.5	55.5	58.5	77
1089	2021-04-30	2021-06-14	2021-06-08	2021-06-17	1089	NA	2021-07-12	9.5	55.5	48.5	58.5	83
1090	2021-04-30	2021-06-17	2021-04-30	2021-06-17	1090	NA	2021-07-12	9.5	58.5	9.5	58.5	83
1091	2021-04-30	2021-06-13	2021-04-30	2021-06-17	1091	NA	2021-07-12	9.5	54.5	9.5	58.5	83
1092	2021-04-30	2021-06-15	2021-06-15	2021-06-16	1092	NA	2021-07-12	9.5	56.5	55.5	57.5	83
1093	2021-06-17	2021-06-17	2021-06-17	2021-06-19	1093	NA	2021-07-12	57.5	58.5	57.5	60.5	83
1094	2021-04-30	2021-06-13	2021-06-15	2021-06-17	1094	NA	2021-07-12	9.5	54.5	55.5	58.5	83
1095	2021-04-30	2021-06-13	2021-06-15	2021-06-17	1095	NA	2021-07-12	9.5	54.5	55.5	58.5	83
1096	2021-04-30	2021-06-13	2021-06-15	2021-06-17	1096	NA	2021-07-12	9.5	54.5	55.5	58.5	83
1097	2021-04-30	2021-06-14	2021-04-30	2021-06-20	1097	NA	2021-07-12	9.5	55.5	9.5	61.5	83
1098	2021-04-30	2021-06-13	2021-06-15	2021-06-17	1098	2021-06-19	2021-07-10	9.5	54.5	55.5	58.5	81
1099	2021-04-30	2021-06-13	2021-06-14	2021-06-17	1099	NA	2021-07-12	9.5	54.5	54.5	58.5	83
1100	2021-04-30	2021-06-14	2021-06-14	2021-06-18	1100	NA	2021-07-12	9.5	55.5	54.5	59.5	83
1101	2021-04-30	2021-06-13	2021-06-15	2021-06-17	1101	NA	2021-07-12	9.5	54.5	55.5	58.5	83
1102	2021-04-30	2021-06-13	2021-06-15	2021-06-17	1102	2021-06-19	2021-07-10	9.5	54.5	55.5	58.5	81
1103	2021-04-30	2021-06-13	2021-04-30	2021-06-20	1103	NA	2021-07-12	9.5	54.5	9.5	61.5	83
1104	2021-04-30	2021-06-13	2021-06-17	2021-06-20	1104	2021-06-18	2021-07-09	9.5	54.5	57.5	61.5	80
1105	2021-04-30	2021-06-14	2021-06-15	2021-06-18	1105	2021-06-15	2021-07-06	9.5	55.5	55.5	59.5	77
1106	2021-04-30	2021-06-18	2021-04-30	2021-06-18	1106	NA	2021-07-12	9.5	59.5	9.5	59.5	83
1107	2021-04-30	2021-06-20	2021-04-30	2021-06-20	1107	NA	2021-07-12	9.5	61.5	9.5	61.5	83
1108	2021-04-30	2021-06-20	2021-04-30	2021-06-20	1108	NA	2021-07-12	9.5	61.5	9.5	61.5	83
1109	2021-04-30	2021-06-20	2021-04-30	2021-06-20	1109	NA	2021-07-12	9.5	61.5	9.5	61.5	83
1110	2021-04-30	2021-06-20	2021-04-30	2021-06-20	1110	NA	2021-07-12	9.5	61.5	9.5	61.5	83
1111	2021-04-30	2021-06-20	2021-04-30	2021-06-20	1111	NA	2021-07-12	9.5	61.5	9.5	61.5	83
1112	2021-04-30	2021-05-21	2021-04-30	2021-05-28	1112	NA	2021-07-12	9.5	31.5	9.5	38.5	83
1113	2021-05-21	2021-05-21	2021-05-21	2021-05-28	1113	NA	2021-07-12	30.5	31.5	30.5	38.5	83
1114	2021-05-21	2021-05-28	2021-05-21	2021-05-28	1114	NA	2021-07-12	30.5	38.5	30.5	38.5	83
1115	2021-05-21	2021-05-28	2021-05-21	2021-05-28	1115	NA	2021-07-12	30.5	38.5	30.5	38.5	83
1116	2021-04-30	2021-05-22	2021-04-30	2021-05-29	1116	NA	2021-07-12	9.5	32.5	9.5	39.5	83
1117	2021-04-30	2021-05-26	2021-04-30	2021-05-30	1117	NA	2021-07-12	9.5	36.5	9.5	40.5	83
1118	2021-04-30	2021-05-26	2021-04-30	2021-05-30	1118	2021-05-30	2021-06-20	9.5	36.5	9.5	40.5	61
1119	2021-04-30	2021-05-26	2021-04-30	2021-06-01	1119	2021-05-30	2021-06-20	9.5	36.5	9.5	42.5	61
1120	2021-04-30	2021-05-26	2021-04-30	2021-06-01	1120	2021-05-30	2021-06-20	9.5	36.5	9.5	42.5	61
1121	2021-05-26	2021-05-26	2021-05-30	2021-06-02	1121	2021-05-30	2021-06-20	35.5	36.5	39.5	43.5	61
1122	2021-05-26	2021-05-26	2021-05-30	2021-06-03	1122	2021-05-30	2021-06-20	35.5	36.5	39.5	44.5	61
1123	2021-05-26	2021-05-26	2021-05-30	2021-06-03	1123	2021-05-30	2021-06-20	35.5	36.5	39.5	44.5	61
1124	2021-05-26	2021-05-26	2021-05-30	2021-06-03	1124	2021-05-30	2021-06-20	35.5	36.5	39.5	44.5	61
1125	2021-04-30	2021-05-29	2021-04-30	2021-06-02	1125	2021-06-02	2021-06-23	9.5	39.5	9.5	43.5	64
1126	2021-04-30	2021-05-29	2021-04-30	2021-06-02	1126	2021-06-02	2021-06-23	9.5	39.5	9.5	43.5	64
1127	2021-04-30	2021-05-29	2021-06-02	2021-06-05	1127	2021-06-02	2021-06-23	9.5	39.5	42.5	46.5	64
1128	2021-05-27	2021-05-27	2021-05-27	2021-05-30	1128	2021-05-29	2021-06-19	36.5	37.5	36.5	40.5	60
1129	2021-04-30	2021-06-09	2021-04-30	2021-06-09	1129	2021-06-09	2021-06-30	9.5	50.5	9.5	50.5	71
1130	2021-04-30	2021-06-09	2021-04-30	2021-06-09	1130	2021-06-09	2021-06-30	9.5	50.5	9.5	50.5	71
1131	2021-04-30	2021-05-27	2021-04-30	2021-05-29	1131	2021-05-27	2021-06-17	9.5	37.5	9.5	39.5	58
1132	2021-04-30	2021-05-30	2021-04-30	2021-05-30	1132	2021-05-30	2021-06-20	9.5	40.5	9.5	40.5	61
1133	2021-04-30	2021-05-30	2021-04-30	2021-05-30	1133	2021-05-30	2021-06-20	9.5	40.5	9.5	40.5	61
1134	2021-04-30	2021-05-30	2021-06-12	2021-06-15	1134	2021-05-30	2021-06-20	9.5	40.5	52.5	56.5	61
1135	2021-04-30	2021-05-27	2021-04-30	2021-05-29	1135	NA	2021-07-12	9.5	37.5	9.5	39.5	83
1136	2021-05-28	2021-05-28	2021-05-28	2021-06-10	1136	NA	2021-07-12	37.5	38.5	37.5	51.5	83
1137	2021-05-28	2021-06-10	2021-06-19	2021-06-25	1137	2021-06-11	2021-07-02	37.5	51.5	59.5	66.5	73
1138	2021-05-28	2021-06-10	2021-06-19	2021-06-25	1138	2021-06-11	2021-07-02	37.5	51.5	59.5	66.5	73
1139	2021-05-28	2021-06-10	2021-06-19	2021-06-25	1139	2021-06-11	2021-07-02	37.5	51.5	59.5	66.5	73
1140	2021-06-05	2021-06-05	2021-06-05	2021-06-10	1140	2021-06-10	2021-07-01	45.5	46.5	45.5	51.5	72
1141	2021-06-05	2021-06-10	2021-06-10	2021-06-13	1141	2021-06-10	2021-07-01	45.5	51.5	50.5	54.5	72
1142	2021-06-05	2021-06-10	2021-06-10	2021-06-13	1142	2021-06-10	2021-07-01	45.5	51.5	50.5	54.5	72
1143	2021-06-05	2021-06-05	2021-06-05	2021-06-10	1143	NA	2021-07-12	45.5	46.5	45.5	51.5	83
1144	2021-06-05	2021-06-05	2021-06-05	2021-06-10	1144	NA	2021-07-12	45.5	46.5	45.5	51.5	83
1145	2021-06-05	2021-06-05	2021-06-05	2021-06-10	1145	NA	2021-07-12	45.5	46.5	45.5	51.5	83
1146	2021-06-05	2021-06-10	2021-06-05	2021-06-12	1146	NA	2021-07-12	45.5	51.5	45.5	53.5	83
1147	2021-04-30	2021-06-09	2021-06-09	2021-06-14	1147	2021-06-09	2021-06-30	9.5	50.5	49.5	55.5	71
1148	2021-06-06	2021-06-06	2021-06-11	2021-06-18	1148	NA	2021-07-12	46.5	47.5	51.5	59.5	83
1149	2021-06-06	2021-06-18	2021-06-11	2021-06-18	1149	NA	2021-07-12	46.5	59.5	51.5	59.5	83
1150	2021-06-08	2021-06-19	2021-06-08	2021-06-23	1150	NA	2021-07-12	48.5	60.5	48.5	64.5	83
1151	2021-04-30	2021-05-27	2021-04-30	2021-06-02	1151	2021-06-02	2021-06-23	9.5	37.5	9.5	43.5	64
1152	2021-04-30	2021-06-01	2021-04-30	2021-06-02	1152	NA	2021-07-12	9.5	42.5	9.5	43.5	83
1153	2021-04-30	2021-06-03	2021-04-30	2021-06-03	1153	NA	2021-07-12	9.5	44.5	9.5	44.5	83
1154	2021-04-30	2021-06-03	2021-04-30	2021-06-03	1154	NA	2021-07-12	9.5	44.5	9.5	44.5	83
1155	2021-05-29	2021-05-29	2021-05-29	2021-06-05	1155	2021-06-06	2021-06-27	38.5	39.5	38.5	46.5	68
1156	2021-04-30	2021-06-01	2021-06-03	2021-06-06	1156	2021-06-02	2021-06-23	9.5	42.5	43.5	47.5	64
1157	2021-04-30	2021-06-02	2021-06-03	2021-06-10	1157	2021-06-03	2021-06-24	9.5	43.5	43.5	51.5	65
1158	2021-04-30	2021-05-22	2021-04-30	2021-05-30	1158	NA	2021-07-12	9.5	32.5	9.5	40.5	83
1159	2021-04-30	2021-05-22	2021-04-30	2021-05-30	1159	NA	2021-07-12	9.5	32.5	9.5	40.5	83
1160	2021-04-30	2021-05-22	2021-04-30	2021-05-30	1160	NA	2021-07-12	9.5	32.5	9.5	40.5	83
1161	2021-05-19	2021-05-26	2021-05-19	2021-05-31	1161	NA	2021-07-12	28.5	36.5	28.5	41.5	83
1162	2021-05-26	2021-05-26	2021-05-27	2021-06-02	1162	2021-05-27	2021-06-17	35.5	36.5	36.5	43.5	58
1163	2021-05-26	2021-05-26	2021-05-27	2021-06-02	1163	2021-05-26	2021-06-16	35.5	36.5	36.5	43.5	57
1164	2021-04-30	2021-05-24	2021-04-30	2021-06-01	1164	2021-06-01	2021-06-22	9.5	34.5	9.5	42.5	63
1165	2021-04-30	2021-05-24	2021-05-31	2021-06-02	1165	2021-05-31	2021-06-21	9.5	34.5	40.5	43.5	62
1166	2021-04-30	2021-05-24	2021-04-30	2021-06-01	1166	2021-05-31	2021-06-21	9.5	34.5	9.5	42.5	62
1167	2021-04-30	2021-06-05	2021-04-30	2021-06-05	1167	NA	2021-07-12	9.5	46.5	9.5	46.5	83
1168	2021-04-30	2021-05-24	2021-06-01	2021-06-04	1168	NA	2021-07-12	9.5	34.5	41.5	45.5	83
1169	2021-05-22	2021-05-31	2021-06-02	2021-06-03	1169	NA	2021-07-12	31.5	41.5	42.5	44.5	83
1170	2021-05-22	2021-06-01	2021-06-02	2021-06-07	1170	NA	2021-07-12	31.5	42.5	42.5	48.5	83
1171	2021-05-22	2021-06-01	2021-06-02	2021-06-03	1171	NA	2021-07-12	31.5	42.5	42.5	44.5	83
1172	2021-05-22	2021-06-01	2021-05-22	2021-06-03	1172	NA	2021-07-12	31.5	42.5	31.5	44.5	83
1173	2021-05-22	2021-05-29	2021-05-22	2021-06-03	1173	2021-05-31	2021-06-21	31.5	39.5	31.5	44.5	62
1174	2021-05-22	2021-05-29	2021-05-22	2021-06-03	1174	2021-05-31	2021-06-21	31.5	39.5	31.5	44.5	62
1175	2021-04-30	2021-05-31	2021-05-31	2021-06-05	1175	2021-06-01	2021-06-22	9.5	41.5	40.5	46.5	63
1176	2021-04-30	2021-05-31	2021-05-31	2021-06-04	1176	2021-06-01	2021-06-22	9.5	41.5	40.5	45.5	63
1177	2021-04-30	2021-05-31	2021-05-31	2021-06-04	1177	2021-06-01	2021-06-22	9.5	41.5	40.5	45.5	63
1178	2021-05-18	2021-05-18	2021-05-31	2021-06-06	1178	2021-05-31	2021-06-21	27.5	28.5	40.5	47.5	62
1179	2021-05-22	2021-05-28	2021-06-05	2021-06-12	1179	2021-06-07	2021-06-28	31.5	38.5	45.5	53.5	69
1180	2021-05-27	2021-05-30	2021-05-27	2021-06-05	1180	2021-06-05	2021-06-26	36.5	40.5	36.5	46.5	67
1181	2021-05-26	2021-05-29	2021-06-05	2021-06-14	1181	2021-06-02	2021-06-23	35.5	39.5	45.5	55.5	64
1182	2021-05-26	2021-05-29	2021-06-05	2021-06-14	1182	2021-06-02	2021-06-23	35.5	39.5	45.5	55.5	64
1183	2021-05-26	2021-06-02	2021-06-05	2021-06-12	1183	NA	2021-07-12	35.5	43.5	45.5	53.5	83
1184	2021-05-26	2021-06-02	2021-06-05	2021-06-12	1184	NA	2021-07-12	35.5	43.5	45.5	53.5	83
1185	2021-06-09	2021-06-09	2021-06-09	2021-06-12	1185	2021-06-12	2021-07-03	49.5	50.5	49.5	53.5	74
1186	2021-05-27	2021-06-05	2021-06-07	2021-06-12	1186	2021-06-07	2021-06-28	36.5	46.5	47.5	53.5	69
1187	2021-05-27	2021-06-05	2021-06-07	2021-06-12	1187	2021-06-07	2021-06-28	36.5	46.5	47.5	53.5	69
1188	2021-05-27	2021-06-05	2021-06-12	2021-06-16	1188	2021-06-07	2021-06-28	36.5	46.5	52.5	57.5	69
1189	2021-05-27	2021-06-05	2021-06-12	2021-06-14	1189	2021-06-07	2021-06-28	36.5	46.5	52.5	55.5	69
1190	2021-05-21	2021-05-21	2021-05-30	2021-06-05	1190	2021-05-30	2021-06-20	30.5	31.5	39.5	46.5	61
1191	2021-04-30	2021-05-29	2021-05-29	2021-06-05	1191	2021-05-29	2021-06-19	9.5	39.5	38.5	46.5	60
1192	2021-05-27	2021-05-27	2021-05-30	2021-06-04	1192	NA	2021-07-12	36.5	37.5	39.5	45.5	83
1193	2021-05-27	2021-05-27	2021-05-30	2021-06-04	1193	NA	2021-07-12	36.5	37.5	39.5	45.5	83
1194	2021-05-27	2021-05-27	2021-05-30	2021-06-04	1194	NA	2021-07-12	36.5	37.5	39.5	45.5	83
1195	2021-04-30	2021-05-28	2021-05-29	2021-06-05	1195	2021-05-28	2021-06-18	9.5	38.5	38.5	46.5	59
1196	2021-04-30	2021-05-28	2021-05-29	2021-06-05	1196	2021-05-28	2021-06-18	9.5	38.5	38.5	46.5	59
1197	2021-04-30	2021-05-28	2021-05-29	2021-06-05	1197	2021-05-28	2021-06-18	9.5	38.5	38.5	46.5	59
1198	2021-04-30	2021-06-05	2021-04-30	2021-06-05	1198	NA	2021-07-12	9.5	46.5	9.5	46.5	83
1199	2021-04-30	2021-06-05	2021-04-30	2021-06-05	1199	NA	2021-07-12	9.5	46.5	9.5	46.5	83
1200	2021-04-30	2021-06-05	2021-04-30	2021-06-05	1200	NA	2021-07-12	9.5	46.5	9.5	46.5	83
1201	2021-04-30	2021-06-05	2021-04-30	2021-06-05	1201	2021-06-05	2021-06-26	9.5	46.5	9.5	46.5	67
1202	2021-04-30	2021-06-05	2021-04-30	2021-06-05	1202	2021-06-05	2021-06-26	9.5	46.5	9.5	46.5	67
1203	2021-04-30	2021-06-05	2021-04-30	2021-06-05	1203	2021-06-05	2021-06-26	9.5	46.5	9.5	46.5	67
1204	2021-04-30	2021-06-05	2021-06-04	2021-06-05	1204	NA	2021-07-12	9.5	46.5	44.5	46.5	83
1205	2021-04-30	2021-05-27	2021-04-30	2021-05-28	1205	NA	2021-07-12	9.5	37.5	9.5	38.5	83
1206	2021-04-30	2021-05-20	2021-04-30	2021-05-30	1206	NA	2021-07-12	9.5	30.5	9.5	40.5	83
1207	2021-04-30	2021-05-23	2021-04-30	2021-05-29	1207	2021-05-28	2021-06-18	9.5	33.5	9.5	39.5	59
1208	2021-04-30	2021-05-26	2021-04-30	2021-05-29	1208	2021-05-28	2021-06-18	9.5	36.5	9.5	39.5	59
1209	2021-04-30	2021-05-26	2021-04-30	2021-05-29	1209	2021-05-28	2021-06-18	9.5	36.5	9.5	39.5	59
1210	2021-04-30	2021-05-21	2021-04-30	2021-05-29	1210	2021-05-28	2021-06-18	9.5	31.5	9.5	39.5	59
1211	2021-04-30	2021-05-23	2021-04-30	2021-05-28	1211	NA	2021-07-12	9.5	33.5	9.5	38.5	83
1212	2021-04-30	2021-05-25	2021-04-30	2021-05-30	1212	NA	2021-07-12	9.5	35.5	9.5	40.5	83
1213	2021-04-30	2021-05-28	2021-04-30	2021-05-29	1213	2021-05-29	2021-06-19	9.5	38.5	9.5	39.5	60
1214	2021-05-17	2021-05-17	2021-05-17	2021-05-29	1214	2021-05-28	2021-06-18	26.5	27.5	26.5	39.5	59
1215	2021-04-30	2021-05-27	2021-04-30	2021-05-29	1215	2021-05-28	2021-06-18	9.5	37.5	9.5	39.5	59
1216	2021-04-30	2021-06-09	2021-06-07	2021-06-10	1216	NA	2021-07-12	9.5	50.5	47.5	51.5	83
1217	2021-04-30	2021-06-15	2021-06-07	2021-06-15	1217	NA	2021-07-12	9.5	56.5	47.5	56.5	83
1218	2021-04-30	2021-05-29	2021-04-30	2021-05-29	1218	NA	2021-07-12	9.5	39.5	9.5	39.5	83
1219	2021-04-30	2021-05-26	2021-05-30	2021-06-05	1219	2021-05-30	2021-06-20	9.5	36.5	39.5	46.5	61
1220	2021-05-16	2021-05-28	2021-05-16	2021-05-29	1220	NA	2021-07-12	25.5	38.5	25.5	39.5	83
1221	2021-05-16	2021-05-28	2021-05-16	2021-05-31	1221	NA	2021-07-12	25.5	38.5	25.5	41.5	83
1222	2021-05-16	2021-05-28	2021-05-16	2021-05-29	1222	NA	2021-07-12	25.5	38.5	25.5	39.5	83
1223	2021-04-30	2021-05-26	2021-04-30	2021-05-27	1223	NA	2021-07-12	9.5	36.5	9.5	37.5	83
1224	2021-04-30	2021-05-20	2021-04-30	2021-05-27	1224	NA	2021-07-12	9.5	30.5	9.5	37.5	83
1225	2021-04-30	2021-05-25	2021-04-30	2021-05-27	1225	NA	2021-07-12	9.5	35.5	9.5	37.5	83
1226	2021-04-30	2021-05-27	2021-04-30	2021-05-27	1226	NA	2021-07-12	9.5	37.5	9.5	37.5	83
1227	2021-04-30	2021-05-24	2021-04-30	2021-05-27	1227	NA	2021-07-12	9.5	34.5	9.5	37.5	83
1228	2021-04-30	2021-05-24	2021-04-30	2021-05-29	1228	2021-05-28	2021-06-18	9.5	34.5	9.5	39.5	59
1229	2021-04-30	2021-05-28	2021-04-30	2021-05-28	1229	NA	2021-07-12	9.5	38.5	9.5	38.5	83
1230	2021-05-25	2021-05-25	2021-05-25	2021-05-29	1230	NA	2021-07-12	34.5	35.5	34.5	39.5	83
1231	2021-05-27	2021-05-27	2021-05-29	2021-06-05	1231	2021-05-29	2021-06-19	36.5	37.5	38.5	46.5	60
1232	2021-04-30	2021-05-27	2021-06-05	2021-06-12	1232	2021-05-31	2021-06-21	9.5	37.5	45.5	53.5	62
1233	2021-04-30	2021-05-27	2021-04-30	2021-05-27	1233	2021-05-27	2021-06-17	9.5	37.5	9.5	37.5	58
1234	2021-04-30	2021-05-26	2021-04-30	2021-05-27	1234	2021-05-27	2021-06-17	9.5	36.5	9.5	37.5	58
1235	2021-04-30	2021-05-27	2021-04-30	2021-05-28	1235	NA	2021-07-12	9.5	37.5	9.5	38.5	83
1236	2021-04-30	2021-05-27	2021-04-30	2021-05-28	1236	NA	2021-07-12	9.5	37.5	9.5	38.5	83
1237	2021-04-30	2021-05-26	2021-04-30	2021-05-27	1237	2021-05-27	2021-06-17	9.5	36.5	9.5	37.5	58
1238	2021-04-30	2021-05-26	2021-04-30	2021-05-27	1238	2021-05-27	2021-06-17	9.5	36.5	9.5	37.5	58
1239	2021-04-30	2021-05-29	2021-04-30	2021-05-29	1239	NA	2021-07-12	9.5	39.5	9.5	39.5	83
1240	2021-04-30	2021-05-27	2021-05-28	2021-05-30	1240	2021-05-31	2021-06-21	9.5	37.5	37.5	40.5	62
1241	2021-04-30	2021-05-27	2021-05-27	2021-06-02	1241	2021-05-31	2021-06-21	9.5	37.5	36.5	43.5	62
1242	2021-04-30	2021-05-27	2021-05-28	2021-05-31	1242	NA	2021-07-12	9.5	37.5	37.5	41.5	83
1243	2021-04-30	2021-05-26	2021-04-30	2021-05-26	1243	NA	2021-07-12	9.5	36.5	9.5	36.5	83
1244	2021-05-26	2021-05-26	2021-05-31	2021-06-09	1244	2021-05-27	2021-06-17	35.5	36.5	40.5	50.5	58
1245	2021-04-30	2021-05-13	2021-04-30	2021-05-27	1245	NA	2021-07-12	9.5	23.5	9.5	37.5	83
1246	2021-04-30	2021-05-26	2021-04-30	2021-05-27	1246	NA	2021-07-12	9.5	36.5	9.5	37.5	83
1247	2021-04-30	2021-05-27	2021-04-30	2021-05-27	1247	NA	2021-07-12	9.5	37.5	9.5	37.5	83
1248	2021-04-30	2021-05-26	2021-04-30	2021-05-28	1248	NA	2021-07-12	9.5	36.5	9.5	38.5	83
1249	2021-04-30	2021-05-26	2021-04-30	2021-05-27	1249	NA	2021-07-12	9.5	36.5	9.5	37.5	83
1250	2021-04-30	2021-05-27	2021-04-30	2021-05-28	1250	NA	2021-07-12	9.5	37.5	9.5	38.5	83
1251	2021-04-30	2021-06-07	2021-04-30	2021-06-07	1251	NA	2021-07-12	9.5	48.5	9.5	48.5	83
1252	2021-04-30	2021-05-27	2021-06-10	2021-06-14	1252	2021-05-28	2021-06-18	9.5	37.5	50.5	55.5	59
1253	2021-04-30	2021-06-14	2021-06-09	2021-06-14	1253	2021-05-29	2021-06-19	9.5	55.5	49.5	55.5	60
1254	2021-04-30	2021-05-26	2021-04-30	2021-05-29	1254	2021-05-29	2021-06-19	9.5	36.5	9.5	39.5	60
1255	2021-04-30	2021-05-29	2021-04-30	2021-05-31	1255	2021-05-30	2021-06-20	9.5	39.5	9.5	41.5	61
1256	2021-04-30	2021-05-25	2021-04-30	2021-05-28	1256	NA	2021-07-12	9.5	35.5	9.5	38.5	83
1257	2021-04-30	2021-05-29	2021-04-30	2021-05-29	1257	NA	2021-07-12	9.5	39.5	9.5	39.5	83
1258	2021-04-30	2021-05-29	2021-04-30	2021-05-29	1258	NA	2021-07-12	9.5	39.5	9.5	39.5	83
1259	2021-04-30	2021-05-29	2021-04-30	2021-05-29	1259	NA	2021-07-12	9.5	39.5	9.5	39.5	83
1260	2021-04-30	2021-05-29	2021-04-30	2021-05-29	1260	NA	2021-07-12	9.5	39.5	9.5	39.5	83
1261	2021-04-30	2021-05-29	2021-04-30	2021-05-29	1261	NA	2021-07-12	9.5	39.5	9.5	39.5	83
1262	2021-04-30	2021-05-29	2021-04-30	2021-05-29	1262	NA	2021-07-12	9.5	39.5	9.5	39.5	83
1263	2021-04-30	2021-05-29	2021-04-30	2021-05-29	1263	NA	2021-07-12	9.5	39.5	9.5	39.5	83
1264	2021-04-30	2021-05-29	2021-04-30	2021-05-29	1264	NA	2021-07-12	9.5	39.5	9.5	39.5	83
1265	2021-04-30	2021-05-28	2021-04-30	2021-05-29	1265	2021-05-28	2021-06-18	9.5	38.5	9.5	39.5	59
1266	2021-05-23	2021-05-23	2021-05-23	2021-05-30	1266	NA	2021-07-12	32.5	33.5	32.5	40.5	83
1267	2021-05-24	2021-05-28	2021-05-24	2021-05-31	1267	NA	2021-07-12	33.5	38.5	33.5	41.5	83
1268	2021-05-24	2021-05-29	2021-05-24	2021-06-02	1268	NA	2021-07-12	33.5	39.5	33.5	43.5	83
1269	2021-05-24	2021-05-29	2021-05-24	2021-06-04	1269	NA	2021-07-12	33.5	39.5	33.5	45.5	83
1270	2021-05-24	2021-05-28	2021-05-24	2021-06-01	1270	NA	2021-07-12	33.5	38.5	33.5	42.5	83
1271	2021-05-24	2021-06-03	2021-05-24	2021-06-04	1271	NA	2021-07-12	33.5	44.5	33.5	45.5	83
1272	2021-05-24	2021-05-30	2021-05-31	2021-06-05	1272	2021-06-01	2021-06-22	33.5	40.5	40.5	46.5	63
1273	2021-05-24	2021-05-29	2021-06-01	2021-06-06	1273	2021-06-02	2021-06-23	33.5	39.5	41.5	47.5	64
1274	2021-04-30	2021-05-28	2021-04-30	2021-05-30	1274	2021-05-28	2021-06-18	9.5	38.5	9.5	40.5	59
1275	2021-05-22	2021-05-22	2021-05-22	2021-06-01	1275	2021-05-29	2021-06-19	31.5	32.5	31.5	42.5	60
1276	2021-04-30	2021-05-29	2021-04-30	2021-05-29	1276	NA	2021-07-12	9.5	39.5	9.5	39.5	83
1277	2021-05-24	2021-05-29	2021-05-31	2021-06-05	1277	2021-05-30	2021-06-20	33.5	39.5	40.5	46.5	61
1278	2021-05-24	2021-05-29	2021-05-31	2021-06-05	1278	2021-05-30	2021-06-20	33.5	39.5	40.5	46.5	61
1279	2021-05-24	2021-05-29	2021-05-31	2021-06-05	1279	2021-05-30	2021-06-20	33.5	39.5	40.5	46.5	61
1280	2021-05-24	2021-05-29	2021-05-31	2021-06-05	1280	2021-05-30	2021-06-20	33.5	39.5	40.5	46.5	61
1281	2021-05-24	2021-06-01	2021-06-03	2021-06-08	1281	2021-06-01	2021-06-22	33.5	42.5	43.5	49.5	63
1282	2021-05-24	2021-05-29	2021-06-01	2021-06-05	1282	2021-06-04	2021-06-25	33.5	39.5	41.5	46.5	66
1283	2021-05-24	2021-06-05	2021-05-24	2021-06-06	1283	NA	2021-07-12	33.5	46.5	33.5	47.5	83
1284	2021-05-20	2021-05-27	2021-06-05	2021-06-08	1284	2021-06-05	2021-06-26	29.5	37.5	45.5	49.5	67
1285	2021-04-30	2021-05-28	2021-05-31	2021-06-10	1285	NA	2021-07-12	9.5	38.5	40.5	51.5	83
1286	2021-04-30	2021-05-28	2021-05-31	2021-06-10	1286	NA	2021-07-12	9.5	38.5	40.5	51.5	83
1287	2021-04-30	2021-05-28	2021-05-31	2021-06-10	1287	NA	2021-07-12	9.5	38.5	40.5	51.5	83
1288	2021-04-30	2021-05-28	2021-05-31	2021-06-10	1288	NA	2021-07-12	9.5	38.5	40.5	51.5	83
1289	2021-04-30	2021-05-27	2021-04-30	2021-05-28	1289	2021-05-28	2021-06-18	9.5	37.5	9.5	38.5	59
1290	2021-04-30	2021-05-26	2021-04-30	2021-05-29	1290	NA	2021-07-12	9.5	36.5	9.5	39.5	83
1291	2021-04-30	2021-05-26	2021-04-30	2021-05-29	1291	NA	2021-07-12	9.5	36.5	9.5	39.5	83
1292	2021-04-30	2021-05-26	2021-04-30	2021-05-27	1292	NA	2021-07-12	9.5	36.5	9.5	37.5	83
1293	2021-04-30	2021-05-26	2021-04-30	2021-05-29	1293	2021-05-29	2021-06-19	9.5	36.5	9.5	39.5	60
1294	2021-05-24	2021-05-24	2021-06-01	2021-06-03	1294	NA	2021-07-12	33.5	34.5	41.5	44.5	83
1295	2021-05-24	2021-06-03	2021-06-01	2021-06-03	1295	NA	2021-07-12	33.5	44.5	41.5	44.5	83
1296	2021-04-30	2021-05-26	2021-06-01	2021-06-03	1296	2021-06-01	2021-06-22	9.5	36.5	41.5	44.5	63
1297	2021-06-03	2021-06-03	2021-06-03	2021-06-13	1297	NA	2021-07-12	43.5	44.5	43.5	54.5	83
1298	2021-06-03	2021-06-14	2021-06-03	2021-06-14	1298	NA	2021-07-12	43.5	55.5	43.5	55.5	83
1299	2021-06-03	2021-06-14	2021-06-03	2021-06-14	1299	NA	2021-07-12	43.5	55.5	43.5	55.5	83
1300	2021-06-03	2021-06-14	2021-06-03	2021-06-14	1300	NA	2021-07-12	43.5	55.5	43.5	55.5	83
1301	2021-05-23	2021-05-23	2021-05-29	2021-06-04	1301	2021-05-28	2021-06-18	32.5	33.5	38.5	45.5	59
1302	2021-04-30	2021-05-23	2021-04-30	2021-05-27	1302	NA	2021-07-12	9.5	33.5	9.5	37.5	83
1303	2021-04-30	2021-05-26	2021-04-30	2021-05-28	1303	NA	2021-07-12	9.5	36.5	9.5	38.5	83
1304	2021-04-30	2021-05-23	2021-04-30	2021-05-27	1304	2021-05-27	2021-06-17	9.5	33.5	9.5	37.5	58
1305	2021-04-30	2021-05-28	2021-04-30	2021-05-28	1305	NA	2021-07-12	9.5	38.5	9.5	38.5	83
1306	2021-04-30	2021-05-28	2021-04-30	2021-05-28	1306	NA	2021-07-12	9.5	38.5	9.5	38.5	83
1307	2021-04-30	2021-05-28	2021-04-30	2021-05-28	1307	NA	2021-07-12	9.5	38.5	9.5	38.5	83
1308	2021-04-30	2021-05-28	2021-04-30	2021-05-28	1308	NA	2021-07-12	9.5	38.5	9.5	38.5	83
1309	2021-04-30	2021-05-28	2021-04-30	2021-05-28	1309	NA	2021-07-12	9.5	38.5	9.5	38.5	83
1310	2021-04-30	2021-05-28	2021-04-30	2021-05-28	1310	NA	2021-07-12	9.5	38.5	9.5	38.5	83
1311	2021-04-30	2021-05-27	2021-04-30	2021-05-29	1311	NA	2021-07-12	9.5	37.5	9.5	39.5	83
1312	2021-04-30	2021-05-27	2021-04-30	2021-05-31	1312	NA	2021-07-12	9.5	37.5	9.5	41.5	83
1313	2021-04-30	2021-05-25	2021-04-30	2021-05-30	1313	NA	2021-07-12	9.5	35.5	9.5	40.5	83
1314	2021-04-30	2021-05-29	2021-04-30	2021-05-29	1314	NA	2021-07-12	9.5	39.5	9.5	39.5	83
1315	2021-04-30	2021-05-27	2021-04-30	2021-05-29	1315	NA	2021-07-12	9.5	37.5	9.5	39.5	83
1316	2021-04-30	2021-05-26	2021-04-30	2021-05-29	1316	NA	2021-07-12	9.5	36.5	9.5	39.5	83
1317	2021-04-30	2021-05-27	2021-04-30	2021-05-31	1317	NA	2021-07-12	9.5	37.5	9.5	41.5	83
1318	2021-04-30	2021-05-27	2021-04-30	2021-05-29	1318	NA	2021-07-12	9.5	37.5	9.5	39.5	83
1319	2021-04-30	2021-05-27	2021-04-30	2021-05-29	1319	NA	2021-07-12	9.5	37.5	9.5	39.5	83
1320	2021-04-30	2021-05-26	2021-04-30	2021-05-30	1320	NA	2021-07-12	9.5	36.5	9.5	40.5	83
1321	2021-04-30	2021-05-29	2021-04-30	2021-05-31	1321	NA	2021-07-12	9.5	39.5	9.5	41.5	83
1322	2021-04-30	2021-05-27	2021-04-30	2021-05-29	1322	NA	2021-07-12	9.5	37.5	9.5	39.5	83
1323	2021-04-30	2021-05-27	2021-04-30	2021-05-29	1323	2021-05-29	2021-06-19	9.5	37.5	9.5	39.5	60
1324	2021-04-30	2021-05-27	2021-04-30	2021-05-29	1324	NA	2021-07-12	9.5	37.5	9.5	39.5	83
1325	2021-04-30	2021-05-27	2021-04-30	2021-05-29	1325	NA	2021-07-12	9.5	37.5	9.5	39.5	83
1326	2021-04-30	2021-05-27	2021-04-30	2021-05-30	1326	NA	2021-07-12	9.5	37.5	9.5	40.5	83
1327	2021-04-30	2021-05-27	2021-04-30	2021-05-30	1327	NA	2021-07-12	9.5	37.5	9.5	40.5	83
1328	2021-04-30	2021-05-27	2021-04-30	2021-05-30	1328	NA	2021-07-12	9.5	37.5	9.5	40.5	83
1329	2021-04-30	2021-05-26	2021-04-30	2021-05-31	1329	NA	2021-07-12	9.5	36.5	9.5	41.5	83
1330	2021-04-30	2021-05-27	2021-04-30	2021-05-31	1330	NA	2021-07-12	9.5	37.5	9.5	41.5	83
1331	2021-04-30	2021-05-27	2021-04-30	2021-05-30	1331	2021-05-29	2021-06-19	9.5	37.5	9.5	40.5	60
1332	2021-04-30	2021-05-27	2021-04-30	2021-05-29	1332	2021-05-29	2021-06-19	9.5	37.5	9.5	39.5	60
1333	2021-04-30	2021-05-30	2021-04-30	2021-05-30	1333	NA	2021-07-12	9.5	40.5	9.5	40.5	83
1334	2021-04-30	2021-06-08	2021-06-08	2021-06-13	1334	2021-06-08	2021-06-29	9.5	49.5	48.5	54.5	70
1335	2021-04-30	2021-06-14	2021-06-07	2021-06-14	1335	NA	2021-07-12	9.5	55.5	47.5	55.5	83
1336	2021-04-30	2021-06-14	2021-06-07	2021-06-14	1336	NA	2021-07-12	9.5	55.5	47.5	55.5	83
1337	2021-04-30	2021-05-26	2021-05-27	2021-05-31	1337	NA	2021-07-12	9.5	36.5	36.5	41.5	83
1338	2021-04-30	2021-05-26	2021-04-30	2021-05-30	1338	2021-05-30	2021-06-20	9.5	36.5	9.5	40.5	61
1339	2021-04-30	2021-05-27	2021-04-30	2021-05-29	1339	NA	2021-07-12	9.5	37.5	9.5	39.5	83
1340	2021-04-30	2021-05-27	2021-04-30	2021-05-31	1340	NA	2021-07-12	9.5	37.5	9.5	41.5	83
1341	2021-04-30	2021-05-31	2021-04-30	2021-05-31	1341	NA	2021-07-12	9.5	41.5	9.5	41.5	83
1342	2021-04-30	2021-06-09	2021-04-30	2021-06-09	1342	NA	2021-07-12	9.5	50.5	9.5	50.5	83
1343	2021-04-30	2021-06-06	2021-04-30	2021-06-06	1343	NA	2021-07-12	9.5	47.5	9.5	47.5	83
1344	2021-04-30	2021-06-08	2021-04-30	2021-06-08	1344	2021-06-06	2021-06-27	9.5	49.5	9.5	49.5	68
1345	2021-04-30	2021-06-02	2021-04-30	2021-06-08	1345	NA	2021-07-12	9.5	43.5	9.5	49.5	83
1346	2021-04-30	2021-06-04	2021-04-30	2021-06-07	1346	NA	2021-07-12	9.5	45.5	9.5	48.5	83
1347	2021-04-30	2021-06-07	2021-04-30	2021-06-07	1347	NA	2021-07-12	9.5	48.5	9.5	48.5	83
1348	2021-04-30	2021-06-05	2021-04-30	2021-06-08	1348	NA	2021-07-12	9.5	46.5	9.5	49.5	83
1349	2021-04-30	2021-06-08	2021-04-30	2021-06-08	1349	NA	2021-07-12	9.5	49.5	9.5	49.5	83
1350	2021-04-30	2021-06-09	2021-04-30	2021-06-09	1350	NA	2021-07-12	9.5	50.5	9.5	50.5	83
1351	2021-04-30	2021-06-08	2021-04-30	2021-06-08	1351	NA	2021-07-12	9.5	49.5	9.5	49.5	83
1352	2021-04-30	2021-06-08	2021-04-30	2021-06-08	1352	NA	2021-07-12	9.5	49.5	9.5	49.5	83
1353	2021-04-30	2021-07-01	2021-04-30	2021-07-01	1353	2021-06-29	2021-07-12	9.5	72.5	9.5	72.5	83
1354	2021-04-30	2021-06-21	2021-04-30	2021-06-29	1354	2021-06-09	2021-06-30	9.5	62.5	9.5	70.5	71
1355	2021-04-30	2021-06-17	2021-04-30	2021-06-22	1355	2021-06-22	2021-07-12	9.5	58.5	9.5	63.5	83
1356	2021-04-30	2021-06-21	2021-06-19	2021-06-25	1356	2021-06-20	2021-07-11	9.5	62.5	59.5	66.5	82
1357	2021-04-30	2021-06-27	2021-04-30	2021-06-27	1357	2021-06-27	2021-07-12	9.5	68.5	9.5	68.5	83
1358	2021-06-20	2021-06-27	2021-06-20	2021-06-27	1358	2021-06-21	2021-07-12	60.5	68.5	60.5	68.5	83
1359	2021-04-30	2021-06-17	2021-04-30	2021-06-25	1359	2021-06-24	2021-07-12	9.5	58.5	9.5	66.5	83
1360	2021-04-30	2021-06-25	2021-04-30	2021-06-25	1360	NA	2021-07-12	9.5	66.5	9.5	66.5	83
1361	2021-04-30	2021-06-23	2021-04-30	2021-06-24	1361	2021-06-25	2021-07-12	9.5	64.5	9.5	65.5	83
1362	2021-04-30	2021-06-23	2021-04-30	2021-06-23	1362	2021-06-24	2021-07-12	9.5	64.5	9.5	64.5	83
1363	2021-04-30	2021-06-19	2021-04-30	2021-06-19	1363	2021-06-24	2021-07-12	9.5	60.5	9.5	60.5	83
1364	2021-04-30	2021-06-20	2021-04-30	2021-06-20	1364	NA	2021-07-12	9.5	61.5	9.5	61.5	83
1365	2021-04-30	2021-06-20	2021-04-30	2021-06-20	1365	NA	2021-07-12	9.5	61.5	9.5	61.5	83
1366	2021-04-30	2021-06-23	2021-04-30	2021-06-23	1366	NA	2021-07-12	9.5	64.5	9.5	64.5	83
1367	2021-06-08	2021-06-15	2021-06-21	2021-06-23	1367	2021-06-09	2021-06-30	48.5	56.5	61.5	64.5	71
1368	2021-04-30	2021-06-22	2021-04-30	2021-06-27	1368	2021-06-24	2021-07-12	9.5	63.5	9.5	68.5	83
1369	2021-06-09	2021-06-09	2021-06-13	2021-06-22	1369	2021-06-13	2021-07-04	49.5	50.5	53.5	63.5	75
1370	2021-04-30	2021-06-18	2021-04-30	2021-06-21	1370	2021-06-21	2021-07-12	9.5	59.5	9.5	62.5	83
1371	2021-04-30	2021-06-16	2021-06-18	2021-06-20	1371	2021-06-18	2021-07-09	9.5	57.5	58.5	61.5	80
1372	2021-04-30	2021-06-18	2021-06-18	2021-06-20	1372	2021-06-17	2021-07-08	9.5	59.5	58.5	61.5	79
1373	2021-04-30	2021-06-15	2021-04-30	2021-06-15	1373	2021-06-19	2021-07-10	9.5	56.5	9.5	56.5	81
1374	2021-04-30	2021-06-17	2021-04-30	2021-06-19	1374	2021-06-21	2021-07-12	9.5	58.5	9.5	60.5	83
1375	2021-06-12	2021-06-12	2021-06-12	2021-06-19	1375	2021-06-17	2021-07-08	52.5	53.5	52.5	60.5	79
1376	2021-04-30	2021-06-18	2021-04-30	2021-06-18	1376	2021-06-18	2021-07-09	9.5	59.5	9.5	59.5	80
1377	2021-04-30	2021-06-12	2021-04-30	2021-06-16	1377	2021-06-16	2021-07-07	9.5	53.5	9.5	57.5	78
1378	2021-06-13	2021-06-13	2021-06-13	2021-06-19	1378	2021-06-22	2021-07-12	53.5	54.5	53.5	60.5	83
1379	2021-04-30	2021-06-14	2021-04-30	2021-06-24	1379	2021-06-21	2021-07-12	9.5	55.5	9.5	65.5	83
1380	2021-04-30	2021-06-16	2021-04-30	2021-06-16	1380	2021-06-16	2021-07-07	9.5	57.5	9.5	57.5	78
1381	2021-04-30	2021-06-15	2021-04-30	2021-06-16	1381	2021-06-15	2021-07-06	9.5	56.5	9.5	57.5	77
1382	2021-04-30	2021-06-14	2021-04-30	2021-06-16	1382	NA	2021-07-12	9.5	55.5	9.5	57.5	83
1383	2021-04-30	2021-06-12	2021-04-30	2021-06-16	1383	2021-06-16	2021-07-07	9.5	53.5	9.5	57.5	78
1384	2021-04-30	2021-06-16	2021-04-30	2021-06-16	1384	2021-06-16	2021-07-07	9.5	57.5	9.5	57.5	78
1385	2021-04-30	2021-06-12	2021-04-30	2021-06-16	1385	NA	2021-07-12	9.5	53.5	9.5	57.5	83
1386	2021-04-30	2021-06-16	2021-04-30	2021-06-16	1386	NA	2021-07-12	9.5	57.5	9.5	57.5	83
1387	2021-04-30	2021-06-12	2021-04-30	2021-06-14	1387	NA	2021-07-12	9.5	53.5	9.5	55.5	83
1388	2021-04-30	2021-06-15	2021-04-30	2021-06-22	1388	2021-06-18	2021-07-09	9.5	56.5	9.5	63.5	80
1389	2021-06-08	2021-06-18	2021-06-08	2021-06-21	1389	2021-06-18	2021-07-09	48.5	59.5	48.5	62.5	80
1390	2021-04-30	2021-06-18	2021-04-30	2021-06-24	1390	2021-06-21	2021-07-12	9.5	59.5	9.5	65.5	83
1391	2021-04-30	2021-06-23	2021-04-30	2021-06-23	1391	NA	2021-07-12	9.5	64.5	9.5	64.5	83
1392	2021-06-13	2021-06-13	2021-06-19	2021-06-24	1392	2021-06-22	2021-07-12	53.5	54.5	59.5	65.5	83
1393	2021-04-30	2021-06-23	2021-04-30	2021-06-24	1393	NA	2021-07-12	9.5	64.5	9.5	65.5	83
1394	2021-06-08	2021-06-18	2021-06-08	2021-06-19	1394	2021-06-20	2021-07-11	48.5	59.5	48.5	60.5	82
1395	2021-06-08	2021-06-18	2021-06-08	2021-06-19	1395	2021-06-20	2021-07-11	48.5	59.5	48.5	60.5	82
1396	2021-04-30	2021-06-18	2021-04-30	2021-06-21	1396	2021-06-19	2021-07-10	9.5	59.5	9.5	62.5	81
1397	2021-04-30	2021-06-18	2021-04-30	2021-06-21	1397	2021-06-19	2021-07-10	9.5	59.5	9.5	62.5	81
1398	2021-04-30	2021-06-18	2021-04-30	2021-06-21	1398	2021-06-21	2021-07-12	9.5	59.5	9.5	62.5	83
1399	2021-06-08	2021-06-23	2021-06-08	2021-06-24	1399	2021-06-23	2021-07-12	48.5	64.5	48.5	65.5	83
1400	2021-06-08	2021-06-23	2021-06-08	2021-06-24	1400	2021-06-23	2021-07-12	48.5	64.5	48.5	65.5	83
1401	2021-04-30	2021-06-17	2021-04-30	2021-06-17	1401	2021-06-17	2021-07-08	9.5	58.5	9.5	58.5	79
1402	2021-04-30	2021-06-17	2021-04-30	2021-06-17	1402	2021-06-17	2021-07-08	9.5	58.5	9.5	58.5	79
1403	2021-04-30	2021-06-17	2021-04-30	2021-06-17	1403	2021-06-17	2021-07-08	9.5	58.5	9.5	58.5	79
1404	2021-04-30	2021-06-17	2021-04-30	2021-06-17	1404	2021-06-17	2021-07-08	9.5	58.5	9.5	58.5	79
1405	2021-04-30	2021-06-17	2021-06-17	2021-06-18	1405	2021-06-19	2021-07-10	9.5	58.5	57.5	59.5	81
1406	2021-04-30	2021-06-19	2021-04-30	2021-06-25	1406	2021-06-19	2021-07-10	9.5	60.5	9.5	66.5	81
1407	2021-04-30	2021-06-25	2021-04-30	2021-06-25	1407	2021-06-19	2021-07-10	9.5	66.5	9.5	66.5	81
1408	2021-04-30	2021-06-23	2021-04-30	2021-06-25	1408	NA	2021-07-12	9.5	64.5	9.5	66.5	83
1409	2021-04-30	2021-06-24	2021-04-30	2021-06-27	1409	2021-06-28	2021-07-12	9.5	65.5	9.5	68.5	83
1410	2021-04-30	2021-06-28	2021-04-30	2021-06-28	1410	NA	2021-07-12	9.5	69.5	9.5	69.5	83
1411	2021-04-30	2021-06-19	2021-04-30	2021-06-28	1411	NA	2021-07-12	9.5	60.5	9.5	69.5	83
1412	2021-04-30	2021-06-19	2021-04-30	2021-06-28	1412	NA	2021-07-12	9.5	60.5	9.5	69.5	83
1413	2021-04-30	2021-06-23	2021-06-21	2021-06-23	1413	2021-06-23	2021-07-12	9.5	64.5	61.5	64.5	83
1414	2021-06-08	2021-06-23	2021-06-08	2021-06-27	1414	NA	2021-07-12	48.5	64.5	48.5	68.5	83
1415	2021-06-20	2021-06-28	2021-06-22	2021-06-28	1415	NA	2021-07-12	60.5	69.5	62.5	69.5	83
1416	2021-04-30	2021-06-27	2021-04-30	2021-06-27	1416	NA	2021-07-12	9.5	68.5	9.5	68.5	83
1417	2021-04-30	2021-06-27	2021-04-30	2021-06-27	1417	NA	2021-07-12	9.5	68.5	9.5	68.5	83
1418	2021-04-30	2021-06-26	2021-06-19	2021-06-27	1418	2021-06-23	2021-07-12	9.5	67.5	59.5	68.5	83
1419	2021-04-30	2021-06-27	2021-04-30	2021-06-27	1419	2021-06-28	2021-07-12	9.5	68.5	9.5	68.5	83
1420	2021-04-30	2021-06-27	2021-04-30	2021-06-27	1420	2021-06-28	2021-07-12	9.5	68.5	9.5	68.5	83
1421	2021-04-30	2021-06-24	2021-04-30	2021-06-27	1421	NA	2021-07-12	9.5	65.5	9.5	68.5	83
1422	2021-06-20	2021-06-27	2021-06-20	2021-06-27	1422	2021-06-28	2021-07-12	60.5	68.5	60.5	68.5	83
1423	2021-06-20	2021-06-27	2021-06-20	2021-06-27	1423	2021-06-28	2021-07-12	60.5	68.5	60.5	68.5	83
1424	2021-04-30	2021-06-16	2021-04-30	2021-06-16	1424	NA	2021-07-12	9.5	57.5	9.5	57.5	83
1425	2021-04-30	2021-06-17	2021-04-30	2021-06-17	1425	NA	2021-07-12	9.5	58.5	9.5	58.5	83
1426	2021-04-30	2021-06-24	2021-04-30	2021-06-24	1426	NA	2021-07-12	9.5	65.5	9.5	65.5	83
1427	2021-04-30	2021-06-24	2021-04-30	2021-06-24	1427	NA	2021-07-12	9.5	65.5	9.5	65.5	83
1428	2021-06-05	2021-06-05	2021-06-08	2021-06-15	1428	NA	2021-07-12	45.5	46.5	48.5	56.5	83
1429	2021-04-30	2021-06-15	2021-06-08	2021-06-15	1429	NA	2021-07-12	9.5	56.5	48.5	56.5	83
1430	2021-04-30	2021-06-15	2021-06-08	2021-06-15	1430	NA	2021-07-12	9.5	56.5	48.5	56.5	83
1431	2021-04-30	2021-06-15	2021-06-08	2021-06-15	1431	NA	2021-07-12	9.5	56.5	48.5	56.5	83
1432	2021-04-30	2021-06-16	2021-04-30	2021-06-16	1432	NA	2021-07-12	9.5	57.5	9.5	57.5	83
1433	2021-04-30	2021-06-16	2021-04-30	2021-06-16	1433	NA	2021-07-12	9.5	57.5	9.5	57.5	83
1434	2021-04-30	2021-06-17	2021-04-30	2021-06-17	1434	NA	2021-07-12	9.5	58.5	9.5	58.5	83
1435	2021-04-30	2021-06-18	2021-04-30	2021-06-18	1435	NA	2021-07-12	9.5	59.5	9.5	59.5	83
1436	2021-04-30	2021-06-15	2021-04-30	2021-06-15	1436	NA	2021-07-12	9.5	56.5	9.5	56.5	83
1437	2021-04-30	2021-06-12	2021-04-30	2021-06-15	1437	NA	2021-07-12	9.5	53.5	9.5	56.5	83
1438	2021-05-14	2021-06-16	2021-05-14	2021-06-16	1438	NA	2021-07-12	23.5	57.5	23.5	57.5	83
1439	2021-06-15	2021-06-16	2021-06-15	2021-06-16	1439	NA	2021-07-12	55.5	57.5	55.5	57.5	83
1440	2021-04-30	2021-06-17	2021-04-30	2021-06-17	1440	2021-06-19	2021-07-10	9.5	58.5	9.5	58.5	81
1441	2021-04-30	2021-06-16	2021-04-30	2021-06-16	1441	2021-06-17	2021-07-08	9.5	57.5	9.5	57.5	79
1442	2021-04-30	2021-06-16	2021-04-30	2021-06-18	1442	2021-06-19	2021-07-10	9.5	57.5	9.5	59.5	81
1443	2021-04-30	2021-06-18	2021-04-30	2021-06-18	1443	NA	2021-07-12	9.5	59.5	9.5	59.5	83
1444	2021-04-30	2021-06-16	2021-04-30	2021-06-16	1444	NA	2021-07-12	9.5	57.5	9.5	57.5	83
1445	2021-04-30	2021-06-16	2021-04-30	2021-06-16	1445	2021-06-11	2021-07-02	9.5	57.5	9.5	57.5	73
1446	2021-04-30	2021-06-16	2021-04-30	2021-06-17	1446	2021-06-19	2021-07-10	9.5	57.5	9.5	58.5	81
1447	2021-04-30	2021-06-16	2021-04-30	2021-06-16	1447	NA	2021-07-12	9.5	57.5	9.5	57.5	83
1448	2021-04-30	2021-06-16	2021-04-30	2021-06-16	1448	NA	2021-07-12	9.5	57.5	9.5	57.5	83
1449	2021-04-30	2021-06-16	2021-04-30	2021-06-16	1449	NA	2021-07-12	9.5	57.5	9.5	57.5	83
1450	2021-04-30	2021-06-16	2021-04-30	2021-06-17	1450	2021-06-19	2021-07-10	9.5	57.5	9.5	58.5	81
1451	2021-04-30	2021-06-18	2021-04-30	2021-06-18	1451	2021-06-16	2021-07-07	9.5	59.5	9.5	59.5	78
1452	2021-04-30	2021-06-18	2021-04-30	2021-06-19	1452	2021-06-19	2021-07-10	9.5	59.5	9.5	60.5	81
1453	2021-06-13	2021-06-16	2021-06-13	2021-06-19	1453	NA	2021-07-12	53.5	57.5	53.5	60.5	83
1454	2021-06-13	2021-06-16	2021-06-13	2021-06-19	1454	NA	2021-07-12	53.5	57.5	53.5	60.5	83
1455	2021-04-30	2021-06-19	2021-04-30	2021-06-19	1455	NA	2021-07-12	9.5	60.5	9.5	60.5	83
1456	2021-04-30	2021-06-19	2021-04-30	2021-06-19	1456	2021-06-19	2021-07-10	9.5	60.5	9.5	60.5	81
1457	2021-04-30	2021-06-17	2021-04-30	2021-06-20	1457	NA	2021-07-12	9.5	58.5	9.5	61.5	83
1458	2021-04-30	2021-06-18	2021-04-30	2021-06-21	1458	NA	2021-07-12	9.5	59.5	9.5	62.5	83
1459	2021-04-30	2021-06-14	2021-04-30	2021-06-20	1459	NA	2021-07-12	9.5	55.5	9.5	61.5	83
1460	2021-04-30	2021-06-19	2021-04-30	2021-06-19	1460	NA	2021-07-12	9.5	60.5	9.5	60.5	83
1461	2021-04-30	2021-06-21	2021-04-30	2021-06-21	1461	2021-06-21	2021-07-12	9.5	62.5	9.5	62.5	83
1462	2021-04-30	2021-06-17	2021-06-17	2021-06-17	1462	NA	2021-07-12	9.5	58.5	57.5	58.5	83
1463	2021-04-30	2021-06-18	2021-06-17	2021-06-19	1463	NA	2021-07-12	9.5	59.5	57.5	60.5	83
1464	2021-04-30	2021-06-18	2021-04-30	2021-06-19	1464	NA	2021-07-12	9.5	59.5	9.5	60.5	83
1465	2021-04-30	2021-06-21	2021-04-30	2021-06-21	1465	2021-06-21	2021-07-12	9.5	62.5	9.5	62.5	83
1466	2021-04-30	2021-06-19	2021-04-30	2021-06-19	1466	NA	2021-07-12	9.5	60.5	9.5	60.5	83
1467	2021-04-30	2021-06-19	2021-04-30	2021-06-19	1467	NA	2021-07-12	9.5	60.5	9.5	60.5	83
1468	2021-04-30	2021-06-11	2021-04-30	2021-06-11	1468	2021-06-19	2021-07-10	9.5	52.5	9.5	52.5	81
1469	2021-04-30	2021-06-19	2021-06-08	2021-06-20	1469	2021-06-19	2021-07-10	9.5	60.5	48.5	61.5	81
1470	2021-04-30	2021-06-19	2021-04-30	2021-06-19	1470	2021-06-19	2021-07-10	9.5	60.5	9.5	60.5	81
1471	2021-04-30	2021-06-19	2021-06-19	2021-06-21	1471	NA	2021-07-12	9.5	60.5	59.5	62.5	83
1472	2021-04-30	2021-06-18	2021-04-30	2021-06-21	1472	NA	2021-07-12	9.5	59.5	9.5	62.5	83
1473	2021-04-30	2021-06-18	2021-04-30	2021-06-21	1473	NA	2021-07-12	9.5	59.5	9.5	62.5	83
1474	2021-04-30	2021-06-21	2021-06-19	2021-06-22	1474	NA	2021-07-12	9.5	62.5	59.5	63.5	83
1475	2021-04-30	2021-06-21	2021-06-19	2021-06-22	1475	NA	2021-07-12	9.5	62.5	59.5	63.5	83
1476	2021-04-30	2021-06-17	2021-04-30	2021-06-22	1476	NA	2021-07-12	9.5	58.5	9.5	63.5	83
1477	2021-04-30	2021-06-17	2021-04-30	2021-06-22	1477	NA	2021-07-12	9.5	58.5	9.5	63.5	83
1478	2021-04-30	2021-06-21	2021-06-19	2021-06-21	1478	NA	2021-07-12	9.5	62.5	59.5	62.5	83
1479	2021-04-30	2021-06-22	2021-04-30	2021-06-24	1479	NA	2021-07-12	9.5	63.5	9.5	65.5	83
1480	2021-04-30	2021-06-18	2021-06-17	2021-06-21	1480	2021-06-18	2021-07-09	9.5	59.5	57.5	62.5	80
1481	2021-04-30	2021-06-18	2021-06-17	2021-06-21	1481	2021-06-18	2021-07-09	9.5	59.5	57.5	62.5	80
1482	2021-04-30	2021-06-18	2021-06-17	2021-06-21	1482	2021-06-18	2021-07-09	9.5	59.5	57.5	62.5	80
1483	2021-04-30	2021-06-18	2021-06-17	2021-06-21	1483	NA	2021-07-12	9.5	59.5	57.5	62.5	83
1484	2021-04-30	2021-06-18	2021-04-30	2021-06-18	1484	NA	2021-07-12	9.5	59.5	9.5	59.5	83
1485	2021-04-30	2021-06-18	2021-06-19	2021-06-22	1485	NA	2021-07-12	9.5	59.5	59.5	63.5	83
1486	2021-04-30	2021-06-22	2021-06-19	2021-06-22	1486	NA	2021-07-12	9.5	63.5	59.5	63.5	83
1487	2021-04-30	2021-06-22	2021-06-17	2021-06-22	1487	NA	2021-07-12	9.5	63.5	57.5	63.5	83
1488	2021-04-30	2021-06-22	2021-06-17	2021-06-22	1488	NA	2021-07-12	9.5	63.5	57.5	63.5	83
1489	2021-04-30	2021-06-17	2021-04-30	2021-06-17	1489	NA	2021-07-12	9.5	58.5	9.5	58.5	83
1490	2021-04-30	2021-06-24	2021-06-22	2021-06-24	1490	NA	2021-07-12	9.5	65.5	62.5	65.5	83
1491	2021-04-30	2021-06-24	2021-06-22	2021-06-24	1491	NA	2021-07-12	9.5	65.5	62.5	65.5	83
1492	2021-04-30	2021-06-24	2021-06-22	2021-06-24	1492	NA	2021-07-12	9.5	65.5	62.5	65.5	83
1493	2021-04-30	2021-06-16	2021-04-30	2021-06-21	1493	NA	2021-07-12	9.5	57.5	9.5	62.5	83
1494	2021-04-30	2021-06-22	2021-04-30	2021-06-22	1494	2021-06-22	2021-07-12	9.5	63.5	9.5	63.5	83
1495	2021-04-30	2021-06-22	2021-04-30	2021-06-22	1495	2021-06-22	2021-07-12	9.5	63.5	9.5	63.5	83
1496	2021-04-30	2021-06-22	2021-04-30	2021-06-22	1496	2021-06-22	2021-07-12	9.5	63.5	9.5	63.5	83
1497	2021-04-30	2021-06-22	2021-06-21	2021-06-22	1497	2021-06-24	2021-07-12	9.5	63.5	61.5	63.5	83
1498	2021-04-30	2021-06-16	2021-06-16	2021-06-20	1498	2021-06-20	2021-07-11	9.5	57.5	56.5	61.5	82
1499	2021-06-15	2021-06-15	2021-06-15	2021-06-21	1499	NA	2021-07-12	55.5	56.5	55.5	62.5	83
1500	2021-04-30	2021-06-21	2021-04-30	2021-06-24	1500	2021-06-21	2021-07-12	9.5	62.5	9.5	65.5	83
1501	2021-04-30	2021-06-21	2021-04-30	2021-06-24	1501	2021-06-21	2021-07-12	9.5	62.5	9.5	65.5	83
1502	2021-04-30	2021-06-23	2021-04-30	2021-06-23	1502	NA	2021-07-12	9.5	64.5	9.5	64.5	83
1503	2021-04-30	2021-06-22	2021-04-30	2021-06-23	1503	NA	2021-07-12	9.5	63.5	9.5	64.5	83
1504	2021-04-30	2021-06-19	2021-06-12	2021-06-24	1504	2021-06-24	2021-07-12	9.5	60.5	52.5	65.5	83
1505	2021-04-30	2021-06-23	2021-04-30	2021-06-24	1505	2021-06-23	2021-07-12	9.5	64.5	9.5	65.5	83
1506	2021-04-30	2021-06-24	2021-04-30	2021-06-26	1506	2021-06-20	2021-07-11	9.5	65.5	9.5	67.5	82
1507	2021-04-30	2021-06-22	2021-06-08	2021-06-23	1507	NA	2021-07-12	9.5	63.5	48.5	64.5	83
1508	2021-04-30	2021-06-22	2021-06-08	2021-06-23	1508	NA	2021-07-12	9.5	63.5	48.5	64.5	83
1509	2021-04-30	2021-06-23	2021-04-30	2021-06-24	1509	2021-06-23	2021-07-12	9.5	64.5	9.5	65.5	83
1510	2021-04-30	2021-06-24	2021-04-30	2021-06-24	1510	2021-06-23	2021-07-12	9.5	65.5	9.5	65.5	83
1511	2021-04-30	2021-06-24	2021-04-30	2021-06-24	1511	NA	2021-07-12	9.5	65.5	9.5	65.5	83
1512	2021-04-30	2021-05-29	2021-04-30	2021-06-17	1512	2021-06-16	2021-07-07	9.5	39.5	9.5	58.5	78
1513	2021-05-28	2021-06-09	2021-05-28	2021-06-10	1513	NA	2021-07-12	37.5	50.5	37.5	51.5	83
1514	2021-06-06	2021-06-06	2021-06-06	2021-06-10	1514	2021-06-10	2021-07-01	46.5	47.5	46.5	51.5	72
1515	2021-04-30	2021-06-10	2021-04-30	2021-06-10	1515	2021-06-10	2021-07-01	9.5	51.5	9.5	51.5	72
1516	2021-04-30	2021-06-10	2021-04-30	2021-06-10	1516	2021-06-23	2021-07-12	9.5	51.5	9.5	51.5	83
1517	2021-04-30	2021-06-11	2021-04-30	2021-06-11	1517	2021-06-11	2021-07-02	9.5	52.5	9.5	52.5	73
1518	2021-04-30	2021-06-11	2021-04-30	2021-06-11	1518	2021-06-11	2021-07-02	9.5	52.5	9.5	52.5	73
1519	2021-04-30	2021-06-11	2021-04-30	2021-06-11	1519	2021-06-11	2021-07-02	9.5	52.5	9.5	52.5	73
1520	2021-04-30	2021-06-09	2021-04-30	2021-06-09	1520	2021-06-11	2021-07-02	9.5	50.5	9.5	50.5	73
1521	2021-04-30	2021-06-09	2021-04-30	2021-06-09	1521	2021-06-11	2021-07-02	9.5	50.5	9.5	50.5	73
1522	2021-04-30	2021-06-10	2021-04-30	2021-06-10	1522	2021-06-11	2021-07-02	9.5	51.5	9.5	51.5	73
1523	2021-04-30	2021-06-10	2021-04-30	2021-06-10	1523	2021-06-11	2021-07-02	9.5	51.5	9.5	51.5	73
1524	2021-04-30	2021-06-11	2021-04-30	2021-06-11	1524	2021-06-11	2021-07-02	9.5	52.5	9.5	52.5	73
1525	2021-04-30	2021-06-11	2021-04-30	2021-06-11	1525	2021-06-11	2021-07-02	9.5	52.5	9.5	52.5	73
1526	2021-04-30	2021-06-10	2021-04-30	2021-06-10	1526	NA	2021-07-12	9.5	51.5	9.5	51.5	83
1527	2021-04-30	2021-06-10	2021-04-30	2021-06-10	1527	NA	2021-07-12	9.5	51.5	9.5	51.5	83
1528	2021-04-30	2021-06-10	2021-04-30	2021-06-10	1528	NA	2021-07-12	9.5	51.5	9.5	51.5	83
1529	2021-04-30	2021-06-11	2021-04-30	2021-06-11	1529	2021-06-11	2021-07-02	9.5	52.5	9.5	52.5	73
1530	2021-04-30	2021-06-10	2021-04-30	2021-06-10	1530	2021-06-11	2021-07-02	9.5	51.5	9.5	51.5	73
1531	2021-04-30	2021-06-11	2021-06-10	2021-06-15	1531	NA	2021-07-12	9.5	52.5	50.5	56.5	83
1532	2021-04-30	2021-06-10	2021-06-10	2021-06-15	1532	NA	2021-07-12	9.5	51.5	50.5	56.5	83
1533	2021-04-30	2021-06-16	2021-04-30	2021-06-16	1533	2021-06-15	2021-07-06	9.5	57.5	9.5	57.5	77
1534	2021-04-30	2021-06-16	2021-04-30	2021-06-16	1534	NA	2021-07-12	9.5	57.5	9.5	57.5	83
1535	2021-04-30	2021-06-16	2021-04-30	2021-06-16	1535	NA	2021-07-12	9.5	57.5	9.5	57.5	83
1536	2021-04-30	2021-06-07	2021-04-30	2021-06-16	1536	2021-06-15	2021-07-06	9.5	48.5	9.5	57.5	77
1537	2021-04-30	2021-06-19	2021-04-30	2021-06-19	1537	2021-06-19	2021-07-10	9.5	60.5	9.5	60.5	81
1538	2021-06-03	2021-06-03	2021-06-03	2021-06-13	1538	NA	2021-07-12	43.5	44.5	43.5	54.5	83
1539	2021-06-06	2021-06-06	2021-06-14	2021-06-19	1539	NA	2021-07-12	46.5	47.5	54.5	60.5	83
1540	2021-04-30	2021-06-19	2021-04-30	2021-06-19	1540	NA	2021-07-12	9.5	60.5	9.5	60.5	83
1541	2021-04-30	2021-06-18	2021-06-14	2021-06-19	1541	NA	2021-07-12	9.5	59.5	54.5	60.5	83
1542	2021-06-06	2021-06-06	2021-06-06	2021-06-16	1542	2021-06-15	2021-07-06	46.5	47.5	46.5	57.5	77
1543	2021-06-06	2021-06-06	2021-06-06	2021-06-16	1543	2021-06-15	2021-07-06	46.5	47.5	46.5	57.5	77
1544	2021-06-06	2021-06-06	2021-06-06	2021-06-16	1544	2021-06-15	2021-07-06	46.5	47.5	46.5	57.5	77
1545	2021-04-30	2021-06-15	2021-06-14	2021-06-19	1545	NA	2021-07-12	9.5	56.5	54.5	60.5	83
1546	2021-04-30	2021-06-15	2021-04-30	2021-06-19	1546	NA	2021-07-12	9.5	56.5	9.5	60.5	83
1547	2021-06-18	2021-06-18	2021-06-18	2021-06-22	1547	2021-06-22	2021-07-12	58.5	59.5	58.5	63.5	83
1548	2021-06-18	2021-06-18	2021-06-18	2021-06-22	1548	2021-06-22	2021-07-12	58.5	59.5	58.5	63.5	83
1549	2021-06-18	2021-06-18	2021-06-18	2021-06-22	1549	2021-06-22	2021-07-12	58.5	59.5	58.5	63.5	83
1550	2021-06-18	2021-06-18	2021-06-18	2021-06-22	1550	2021-06-22	2021-07-12	58.5	59.5	58.5	63.5	83
1551	2021-04-30	2021-06-20	2021-04-30	2021-06-20	1551	2021-06-20	2021-07-11	9.5	61.5	9.5	61.5	82
1552	2021-04-30	2021-06-20	2021-04-30	2021-06-20	1552	2021-06-20	2021-07-11	9.5	61.5	9.5	61.5	82
1553	2021-04-30	2021-06-20	2021-04-30	2021-06-20	1553	2021-06-20	2021-07-11	9.5	61.5	9.5	61.5	82
1554	2021-04-30	2021-06-16	2021-04-30	2021-06-22	1554	NA	2021-07-12	9.5	57.5	9.5	63.5	83
1555	2021-04-30	2021-06-22	2021-04-30	2021-06-22	1555	NA	2021-07-12	9.5	63.5	9.5	63.5	83
1556	2021-04-30	2021-06-20	2021-06-22	2021-06-22	1556	NA	2021-07-12	9.5	61.5	62.5	63.5	83
1557	2021-04-30	2021-06-23	2021-04-30	2021-06-23	1557	NA	2021-07-12	9.5	64.5	9.5	64.5	83
1558	2021-04-30	2021-06-23	2021-04-30	2021-06-23	1558	NA	2021-07-12	9.5	64.5	9.5	64.5	83
1559	2021-04-30	2021-06-23	2021-04-30	2021-06-23	1559	2021-06-23	2021-07-12	9.5	64.5	9.5	64.5	83
1560	2021-04-30	2021-06-23	2021-04-30	2021-06-23	1560	2021-06-23	2021-07-12	9.5	64.5	9.5	64.5	83
1561	2021-04-30	2021-06-22	2021-04-30	2021-06-23	1561	2021-06-22	2021-07-12	9.5	63.5	9.5	64.5	83
1562	2021-04-30	2021-06-22	2021-04-30	2021-06-23	1562	2021-06-22	2021-07-12	9.5	63.5	9.5	64.5	83
1563	2021-04-30	2021-06-22	2021-04-30	2021-06-23	1563	2021-06-22	2021-07-12	9.5	63.5	9.5	64.5	83
1564	2021-04-30	2021-06-22	2021-04-30	2021-06-23	1564	2021-06-22	2021-07-12	9.5	63.5	9.5	64.5	83
1565	2021-04-30	2021-06-22	2021-04-30	2021-06-23	1565	2021-06-22	2021-07-12	9.5	63.5	9.5	64.5	83
1566	2021-04-30	2021-06-23	2021-04-30	2021-06-23	1566	2021-06-23	2021-07-12	9.5	64.5	9.5	64.5	83
1567	2021-04-30	2021-06-22	2021-04-30	2021-06-22	1567	2021-06-22	2021-07-12	9.5	63.5	9.5	63.5	83
1568	2021-04-30	2021-06-22	2021-04-30	2021-06-25	1568	2021-06-25	2021-07-12	9.5	63.5	9.5	66.5	83
1569	2021-04-30	2021-06-22	2021-04-30	2021-06-23	1569	2021-06-22	2021-07-12	9.5	63.5	9.5	64.5	83
1570	2021-04-30	2021-06-22	2021-04-30	2021-06-23	1570	2021-06-22	2021-07-12	9.5	63.5	9.5	64.5	83
1571	2021-04-30	2021-06-22	2021-04-30	2021-06-23	1571	2021-06-22	2021-07-12	9.5	63.5	9.5	64.5	83
1572	2021-04-30	2021-06-22	2021-04-30	2021-06-23	1572	2021-06-22	2021-07-12	9.5	63.5	9.5	64.5	83
1573	2021-04-30	2021-06-23	2021-04-30	2021-06-24	1573	2021-06-23	2021-07-12	9.5	64.5	9.5	65.5	83
1574	2021-04-30	2021-06-23	2021-04-30	2021-06-24	1574	2021-06-23	2021-07-12	9.5	64.5	9.5	65.5	83
1575	2021-04-30	2021-06-20	2021-04-30	2021-06-22	1575	2021-06-22	2021-07-12	9.5	61.5	9.5	63.5	83
1576	2021-04-30	2021-06-20	2021-04-30	2021-06-22	1576	2021-06-21	2021-07-12	9.5	61.5	9.5	63.5	83
1577	2021-04-30	2021-06-20	2021-04-30	2021-06-22	1577	2021-06-22	2021-07-12	9.5	61.5	9.5	63.5	83
1578	2021-04-30	2021-06-22	2021-04-30	2021-06-22	1578	2021-06-23	2021-07-12	9.5	63.5	9.5	63.5	83
1579	2021-04-30	2021-06-22	2021-04-30	2021-06-22	1579	2021-06-23	2021-07-12	9.5	63.5	9.5	63.5	83
1580	2021-04-30	2021-06-24	2021-04-30	2021-06-24	1580	2021-06-24	2021-07-12	9.5	65.5	9.5	65.5	83
1581	2021-04-30	2021-06-24	2021-04-30	2021-06-24	1581	2021-06-24	2021-07-12	9.5	65.5	9.5	65.5	83
1582	2021-04-30	2021-06-24	2021-04-30	2021-06-24	1582	2021-06-24	2021-07-12	9.5	65.5	9.5	65.5	83
1583	2021-04-30	2021-06-24	2021-04-30	2021-06-24	1583	2021-06-24	2021-07-12	9.5	65.5	9.5	65.5	83
1584	2021-04-30	2021-06-23	2021-04-30	2021-06-24	1584	2021-06-25	2021-07-12	9.5	64.5	9.5	65.5	83
1585	2021-04-30	2021-06-24	2021-04-30	2021-06-24	1585	2021-06-25	2021-07-12	9.5	65.5	9.5	65.5	83
1586	2021-04-30	2021-06-25	2021-04-30	2021-06-25	1586	NA	2021-07-12	9.5	66.5	9.5	66.5	83
1587	2021-04-30	2021-06-27	2021-04-30	2021-06-27	1587	2021-06-28	2021-07-12	9.5	68.5	9.5	68.5	83
1588	2021-04-30	2021-06-26	2021-04-30	2021-06-26	1588	2021-06-26	2021-07-12	9.5	67.5	9.5	67.5	83
1589	2021-04-30	2021-06-28	2021-04-30	2021-06-28	1589	NA	2021-07-12	9.5	69.5	9.5	69.5	83
1590	2021-04-30	2021-06-28	2021-04-30	2021-06-28	1590	NA	2021-07-12	9.5	69.5	9.5	69.5	83
1591	2021-04-30	2021-06-26	2021-04-30	2021-06-28	1591	NA	2021-07-12	9.5	67.5	9.5	69.5	83
1592	2021-04-30	2021-06-24	2021-04-30	2021-06-25	1592	NA	2021-07-12	9.5	65.5	9.5	66.5	83
1593	2021-04-30	2021-07-06	2021-06-27	2021-07-06	1593	NA	2021-07-12	9.5	77.5	67.5	77.5	83
1594	2021-04-30	2021-06-25	2021-04-30	2021-06-25	1594	NA	2021-07-12	9.5	66.5	9.5	66.5	83
1595	2021-04-30	2021-06-26	2021-04-30	2021-06-26	1595	NA	2021-07-12	9.5	67.5	9.5	67.5	83
1596	2021-04-30	2021-06-28	2021-04-30	2021-06-28	1596	NA	2021-07-12	9.5	69.5	9.5	69.5	83
1597	2021-04-30	2021-06-27	2021-04-30	2021-06-27	1597	2021-06-27	2021-07-12	9.5	68.5	9.5	68.5	83
1598	2021-04-30	2021-06-27	2021-06-15	2021-06-27	1598	NA	2021-07-12	9.5	68.5	55.5	68.5	83
1599	2021-04-30	2021-06-24	2021-04-30	2021-06-26	1599	2021-06-24	2021-07-12	9.5	65.5	9.5	67.5	83
1600	2021-04-30	2021-06-24	2021-04-30	2021-06-26	1600	2021-06-24	2021-07-12	9.5	65.5	9.5	67.5	83
1601	2021-04-30	2021-06-25	2021-04-30	2021-06-25	1601	NA	2021-07-12	9.5	66.5	9.5	66.5	83
1602	2021-04-30	2021-06-25	2021-04-30	2021-06-25	1602	NA	2021-07-12	9.5	66.5	9.5	66.5	83
1603	2021-04-30	2021-06-22	2021-04-30	2021-06-26	1603	NA	2021-07-12	9.5	63.5	9.5	67.5	83
1604	2021-04-30	2021-06-26	2021-04-30	2021-06-26	1604	NA	2021-07-12	9.5	67.5	9.5	67.5	83
1605	2021-04-30	2021-06-27	2021-04-30	2021-06-27	1605	NA	2021-07-12	9.5	68.5	9.5	68.5	83
1606	2021-04-30	2021-06-27	2021-04-30	2021-06-27	1606	NA	2021-07-12	9.5	68.5	9.5	68.5	83
1607	2021-04-30	2021-06-20	2021-04-30	2021-06-25	1607	2021-06-25	2021-07-12	9.5	61.5	9.5	66.5	83
1608	2021-04-30	2021-06-25	2021-04-30	2021-06-25	1608	NA	2021-07-12	9.5	66.5	9.5	66.5	83
1609	2021-04-30	2021-06-19	2021-04-30	2021-06-23	1609	NA	2021-07-12	9.5	60.5	9.5	64.5	83
1610	2021-04-30	2021-06-20	2021-04-30	2021-06-23	1610	NA	2021-07-12	9.5	61.5	9.5	64.5	83
1611	2021-04-30	2021-06-25	2021-04-30	2021-06-25	1611	NA	2021-07-12	9.5	66.5	9.5	66.5	83
1612	2021-04-30	2021-06-25	2021-04-30	2021-06-25	1612	NA	2021-07-12	9.5	66.5	9.5	66.5	83
1613	2021-06-13	2021-06-17	2021-06-13	2021-06-17	1613	NA	2021-07-12	53.5	58.5	53.5	58.5	83
1614	2021-06-13	2021-06-17	2021-06-13	2021-06-21	1614	2021-06-17	2021-07-08	53.5	58.5	53.5	62.5	79
1615	2021-04-30	2021-06-13	2021-04-30	2021-06-21	1615	2021-06-17	2021-07-08	9.5	54.5	9.5	62.5	79
1616	2021-06-13	2021-06-17	2021-06-13	2021-06-21	1616	2021-06-17	2021-07-08	53.5	58.5	53.5	62.5	79
1617	2021-04-30	2021-06-22	2021-04-30	2021-06-22	1617	NA	2021-07-12	9.5	63.5	9.5	63.5	83
1618	2021-04-30	2021-06-22	2021-06-16	2021-06-22	1618	NA	2021-07-12	9.5	63.5	56.5	63.5	83
1619	2021-04-30	2021-06-22	2021-04-30	2021-06-22	1619	NA	2021-07-12	9.5	63.5	9.5	63.5	83
1620	2021-04-30	2021-06-22	2021-04-30	2021-06-22	1620	NA	2021-07-12	9.5	63.5	9.5	63.5	83
1621	2021-04-30	2021-06-22	2021-04-30	2021-06-22	1621	NA	2021-07-12	9.5	63.5	9.5	63.5	83
1622	2021-04-30	2021-06-26	2021-06-25	2021-06-26	1622	2021-06-26	2021-07-12	9.5	67.5	65.5	67.5	83
1623	2021-04-30	2021-06-26	2021-04-30	2021-06-26	1623	2021-06-26	2021-07-12	9.5	67.5	9.5	67.5	83
1624	2021-04-30	2021-06-26	2021-04-30	2021-06-26	1624	2021-06-26	2021-07-12	9.5	67.5	9.5	67.5	83
1625	2021-04-30	2021-06-26	2021-04-30	2021-06-26	1625	2021-06-26	2021-07-12	9.5	67.5	9.5	67.5	83
1626	2021-04-30	2021-06-26	2021-04-30	2021-06-26	1626	2021-06-26	2021-07-12	9.5	67.5	9.5	67.5	83
1627	2021-04-30	2021-06-26	2021-04-30	2021-06-26	1627	2021-06-26	2021-07-12	9.5	67.5	9.5	67.5	83
1628	2021-04-30	2021-06-26	2021-04-30	2021-06-29	1628	2021-06-26	2021-07-12	9.5	67.5	9.5	70.5	83
1629	2021-04-30	2021-06-26	2021-06-25	2021-06-26	1629	2021-06-26	2021-07-12	9.5	67.5	65.5	67.5	83
1630	2021-04-30	2021-06-21	2021-04-30	2021-06-25	1630	NA	2021-07-12	9.5	62.5	9.5	66.5	83
1631	2021-04-30	2021-06-21	2021-04-30	2021-06-24	1631	NA	2021-07-12	9.5	62.5	9.5	65.5	83
1632	2021-06-20	2021-06-24	2021-06-20	2021-06-24	1632	2021-06-27	2021-07-12	60.5	65.5	60.5	65.5	83
1633	2021-04-30	2021-06-24	2021-04-30	2021-06-24	1633	2021-06-27	2021-07-12	9.5	65.5	9.5	65.5	83
1634	2021-04-30	2021-06-24	2021-04-30	2021-06-24	1634	2021-06-27	2021-07-12	9.5	65.5	9.5	65.5	83
1635	2021-04-30	2021-06-25	2021-04-30	2021-06-25	1635	2021-06-27	2021-07-12	9.5	66.5	9.5	66.5	83
1636	2021-06-20	2021-06-20	2021-06-20	2021-06-25	1636	2021-06-27	2021-07-12	60.5	61.5	60.5	66.5	83
1637	2021-04-30	2021-06-25	2021-04-30	2021-06-25	1637	2021-06-27	2021-07-12	9.5	66.5	9.5	66.5	83
1638	2021-04-30	2021-06-25	2021-04-30	2021-06-25	1638	2021-06-27	2021-07-12	9.5	66.5	9.5	66.5	83
1639	2021-04-30	2021-06-25	2021-04-30	2021-06-25	1639	2021-06-27	2021-07-12	9.5	66.5	9.5	66.5	83
1640	2021-04-30	2021-06-24	2021-04-30	2021-06-24	1640	NA	2021-07-12	9.5	65.5	9.5	65.5	83
1641	2021-04-30	2021-06-24	2021-04-30	2021-06-24	1641	2021-06-24	2021-07-12	9.5	65.5	9.5	65.5	83
1642	2021-04-30	2021-06-24	2021-04-30	2021-06-24	1642	2021-06-24	2021-07-12	9.5	65.5	9.5	65.5	83
1643	2021-04-30	2021-06-24	2021-04-30	2021-06-24	1643	2021-06-24	2021-07-12	9.5	65.5	9.5	65.5	83
1644	2021-04-30	2021-06-10	2021-05-29	2021-06-10	1644	2021-06-12	2021-07-03	9.5	51.5	38.5	51.5	74
1645	2021-04-30	2021-06-10	2021-04-30	2021-06-10	1645	2021-06-12	2021-07-03	9.5	51.5	9.5	51.5	74
1646	2021-04-30	2021-06-10	2021-04-30	2021-06-10	1646	2021-06-12	2021-07-03	9.5	51.5	9.5	51.5	74
1647	2021-04-30	2021-06-12	2021-04-30	2021-06-12	1647	2021-06-12	2021-07-03	9.5	53.5	9.5	53.5	74
1648	2021-04-30	2021-06-12	2021-04-30	2021-06-12	1648	2021-06-12	2021-07-03	9.5	53.5	9.5	53.5	74
1649	2021-06-07	2021-06-07	2021-06-07	2021-06-13	1649	2021-06-14	2021-07-05	47.5	48.5	47.5	54.5	76
1650	2021-04-30	2021-06-14	2021-06-13	2021-06-17	1650	2021-06-24	2021-07-12	9.5	55.5	53.5	58.5	83
1651	2021-04-30	2021-06-14	2021-06-13	2021-06-17	1651	2021-06-14	2021-07-05	9.5	55.5	53.5	58.5	76
1652	2021-04-30	2021-06-13	2021-06-14	2021-06-19	1652	NA	2021-07-12	9.5	54.5	54.5	60.5	83
1653	2021-04-30	2021-06-13	2021-04-30	2021-06-14	1653	NA	2021-07-12	9.5	54.5	9.5	55.5	83
1654	2021-04-30	2021-06-13	2021-04-30	2021-06-14	1654	NA	2021-07-12	9.5	54.5	9.5	55.5	83
1655	2021-04-30	2021-06-11	2021-04-30	2021-06-11	1655	NA	2021-07-12	9.5	52.5	9.5	52.5	83
1656	2021-04-30	2021-06-11	2021-04-30	2021-06-11	1656	NA	2021-07-12	9.5	52.5	9.5	52.5	83
1657	2021-04-30	2021-06-18	2021-04-30	2021-06-18	1657	NA	2021-07-12	9.5	59.5	9.5	59.5	83
1658	2021-06-08	2021-06-09	2021-06-08	2021-06-19	1658	NA	2021-07-12	48.5	50.5	48.5	60.5	83
1659	2021-06-08	2021-06-09	2021-06-08	2021-06-19	1659	NA	2021-07-12	48.5	50.5	48.5	60.5	83
1660	2021-04-30	2021-06-18	2021-04-30	2021-06-18	1660	2021-06-18	2021-07-09	9.5	59.5	9.5	59.5	80
1661	2021-04-30	2021-06-18	2021-06-18	2021-06-20	1661	2021-06-18	2021-07-09	9.5	59.5	58.5	61.5	80
1662	2021-04-30	2021-06-18	2021-06-18	2021-06-20	1662	2021-06-18	2021-07-09	9.5	59.5	58.5	61.5	80
1663	2021-06-08	2021-06-09	2021-06-08	2021-06-20	1663	2021-06-20	2021-07-11	48.5	50.5	48.5	61.5	82
1664	2021-06-08	2021-06-09	2021-06-08	2021-06-20	1664	2021-06-20	2021-07-11	48.5	50.5	48.5	61.5	82
1665	2021-06-08	2021-06-09	2021-06-08	2021-06-19	1665	NA	2021-07-12	48.5	50.5	48.5	60.5	83
1666	2021-04-30	2021-06-18	2021-04-30	2021-06-18	1666	NA	2021-07-12	9.5	59.5	9.5	59.5	83
1667	2021-04-30	2021-06-18	2021-04-30	2021-06-18	1667	NA	2021-07-12	9.5	59.5	9.5	59.5	83
1668	2021-04-30	2021-06-18	2021-04-30	2021-06-18	1668	NA	2021-07-12	9.5	59.5	9.5	59.5	83
1669	2021-04-30	2021-06-18	2021-04-30	2021-06-18	1669	NA	2021-07-12	9.5	59.5	9.5	59.5	83
1670	2021-04-30	2021-06-18	2021-04-30	2021-06-18	1670	NA	2021-07-12	9.5	59.5	9.5	59.5	83
1671	2021-04-30	2021-06-25	2021-06-23	2021-06-25	1671	2021-06-16	2021-07-07	9.5	66.5	63.5	66.5	78
1672	2021-04-30	2021-06-23	2021-06-23	2021-06-25	1672	2021-06-16	2021-07-07	9.5	64.5	63.5	66.5	78
1673	2021-04-30	2021-06-18	2021-04-30	2021-06-18	1673	2021-06-14	2021-07-05	9.5	59.5	9.5	59.5	76
1674	2021-04-30	2021-06-15	2021-06-12	2021-06-20	1674	2021-06-15	2021-07-06	9.5	56.5	52.5	61.5	77
1675	2021-04-30	2021-06-16	2021-06-12	2021-06-20	1675	2021-06-16	2021-07-07	9.5	57.5	52.5	61.5	78
1676	2021-06-08	2021-06-08	2021-06-08	2021-06-21	1676	2021-06-21	2021-07-12	48.5	49.5	48.5	62.5	83
1677	2021-04-30	2021-06-20	2021-04-30	2021-06-22	1677	NA	2021-07-12	9.5	61.5	9.5	63.5	83
1678	2021-04-30	2021-06-18	2021-04-30	2021-06-18	1678	2021-06-19	2021-07-10	9.5	59.5	9.5	59.5	81
1679	2021-06-08	2021-06-08	2021-06-08	2021-06-20	1679	NA	2021-07-12	48.5	49.5	48.5	61.5	83
1680	2021-04-30	2021-06-16	2021-06-12	2021-06-21	1680	2021-06-16	2021-07-07	9.5	57.5	52.5	62.5	78
1681	2021-04-30	2021-06-16	2021-06-12	2021-06-23	1681	2021-06-16	2021-07-07	9.5	57.5	52.5	64.5	78
1682	2021-04-30	2021-06-12	2021-04-30	2021-06-12	1682	2021-06-26	2021-07-12	9.5	53.5	9.5	53.5	83
1683	2021-04-30	2021-06-16	2021-06-12	2021-06-22	1683	2021-06-16	2021-07-07	9.5	57.5	52.5	63.5	78
1684	2021-04-30	2021-06-16	2021-06-12	2021-06-25	1684	2021-06-16	2021-07-07	9.5	57.5	52.5	66.5	78
1685	2021-04-30	2021-06-16	2021-06-12	2021-06-23	1685	2021-06-16	2021-07-07	9.5	57.5	52.5	64.5	78
1686	2021-04-30	2021-06-23	2021-06-18	2021-06-23	1686	2021-06-14	2021-07-05	9.5	64.5	58.5	64.5	76
1687	2021-04-30	2021-06-15	2021-06-12	2021-06-21	1687	2021-06-15	2021-07-06	9.5	56.5	52.5	62.5	77
1688	2021-04-30	2021-06-14	2021-06-11	2021-06-25	1688	2021-06-14	2021-07-05	9.5	55.5	51.5	66.5	76
1689	2021-04-30	2021-06-15	2021-06-21	2021-06-25	1689	2021-06-15	2021-07-06	9.5	56.5	61.5	66.5	77
1690	2021-04-30	2021-06-15	2021-06-12	2021-06-25	1690	2021-06-15	2021-07-06	9.5	56.5	52.5	66.5	77
1691	2021-04-30	2021-06-15	2021-06-12	2021-06-25	1691	2021-06-15	2021-07-06	9.5	56.5	52.5	66.5	77
1692	2021-04-30	2021-06-15	2021-06-11	2021-06-25	1692	2021-06-15	2021-07-06	9.5	56.5	51.5	66.5	77
1693	2021-04-30	2021-06-15	2021-06-12	2021-06-26	1693	2021-06-15	2021-07-06	9.5	56.5	52.5	67.5	77
1694	2021-04-30	2021-06-15	2021-06-12	2021-06-23	1694	2021-06-15	2021-07-06	9.5	56.5	52.5	64.5	77
1695	2021-04-30	2021-06-15	2021-06-12	2021-06-25	1695	2021-06-15	2021-07-06	9.5	56.5	52.5	66.5	77
1696	2021-04-30	2021-06-15	2021-06-12	2021-06-25	1696	2021-06-15	2021-07-06	9.5	56.5	52.5	66.5	77
1697	2021-04-30	2021-06-15	2021-06-12	2021-06-25	1697	2021-06-15	2021-07-06	9.5	56.5	52.5	66.5	77
1698	2021-04-30	2021-06-16	2021-06-22	2021-07-02	1698	2021-07-02	2021-07-12	9.5	57.5	62.5	73.5	83
1699	2021-04-30	2021-06-13	2021-04-30	2021-06-15	1699	NA	2021-07-12	9.5	54.5	9.5	56.5	83
1700	2021-04-30	2021-06-14	2021-04-30	2021-06-15	1700	NA	2021-07-12	9.5	55.5	9.5	56.5	83
1701	2021-04-30	2021-06-15	2021-04-30	2021-06-15	1701	2021-06-16	2021-07-07	9.5	56.5	9.5	56.5	78
1702	2021-04-30	2021-06-14	2021-04-30	2021-06-16	1702	2021-06-16	2021-07-07	9.5	55.5	9.5	57.5	78
1703	2021-04-30	2021-06-16	2021-04-30	2021-06-16	1703	2021-06-16	2021-07-07	9.5	57.5	9.5	57.5	78
1704	2021-04-30	2021-06-16	2021-04-30	2021-06-16	1704	2021-06-16	2021-07-07	9.5	57.5	9.5	57.5	78
1705	2021-04-30	2021-06-15	2021-04-30	2021-06-15	1705	2021-06-16	2021-07-07	9.5	56.5	9.5	56.5	78
1706	2021-04-30	2021-06-11	2021-04-30	2021-06-15	1706	2021-06-16	2021-07-07	9.5	52.5	9.5	56.5	78
1707	2021-04-30	2021-06-16	2021-04-30	2021-06-16	1707	2021-06-16	2021-07-07	9.5	57.5	9.5	57.5	78
1708	2021-04-30	2021-06-16	2021-04-30	2021-06-16	1708	2021-06-16	2021-07-07	9.5	57.5	9.5	57.5	78
1709	2021-04-30	2021-06-16	2021-04-30	2021-06-16	1709	2021-06-16	2021-07-07	9.5	57.5	9.5	57.5	78
1710	2021-04-30	2021-06-16	2021-04-30	2021-06-16	1710	NA	2021-07-12	9.5	57.5	9.5	57.5	83
1711	2021-04-30	2021-06-15	2021-04-30	2021-06-16	1711	2021-06-16	2021-07-07	9.5	56.5	9.5	57.5	78
1712	2021-04-30	2021-06-12	2021-04-30	2021-06-16	1712	NA	2021-07-12	9.5	53.5	9.5	57.5	83
1713	2021-04-30	2021-06-14	2021-04-30	2021-06-17	1713	2021-06-17	2021-07-08	9.5	55.5	9.5	58.5	79
1714	2021-04-30	2021-06-19	2021-06-16	2021-06-19	1714	2021-06-15	2021-07-06	9.5	60.5	56.5	60.5	77
1715	2021-04-30	2021-06-20	2021-06-16	2021-06-20	1715	2021-06-15	2021-07-06	9.5	61.5	56.5	61.5	77
1716	2021-04-30	2021-06-19	2021-06-16	2021-06-19	1716	2021-06-15	2021-07-06	9.5	60.5	56.5	60.5	77
1717	2021-04-30	2021-06-19	2021-06-16	2021-06-19	1717	2021-06-15	2021-07-06	9.5	60.5	56.5	60.5	77
1718	2021-04-30	2021-06-17	2021-04-30	2021-06-17	1718	2021-06-17	2021-07-08	9.5	58.5	9.5	58.5	79
1719	2021-04-30	2021-06-19	2021-06-16	2021-06-19	1719	NA	2021-07-12	9.5	60.5	56.5	60.5	83
1720	2021-04-30	2021-06-19	2021-06-16	2021-06-19	1720	2021-06-15	2021-07-06	9.5	60.5	56.5	60.5	77
1721	2021-04-30	2021-06-16	2021-04-30	2021-06-16	1721	2021-06-15	2021-07-06	9.5	57.5	9.5	57.5	77
1722	2021-04-30	2021-06-16	2021-04-30	2021-06-16	1722	2021-06-15	2021-07-06	9.5	57.5	9.5	57.5	77
1723	2021-04-30	2021-06-14	2021-04-30	2021-06-19	1723	2021-06-19	2021-07-10	9.5	55.5	9.5	60.5	81
1724	2021-04-30	2021-06-14	2021-06-21	2021-06-22	1724	2021-06-21	2021-07-12	9.5	55.5	61.5	63.5	83
1725	2021-04-30	2021-06-20	2021-06-17	2021-06-22	1725	2021-06-20	2021-07-11	9.5	61.5	57.5	63.5	82
1726	2021-04-30	2021-06-20	2021-04-30	2021-06-21	1726	2021-06-20	2021-07-11	9.5	61.5	9.5	62.5	82
1727	2021-04-30	2021-06-15	2021-04-30	2021-06-22	1727	2021-06-22	2021-07-12	9.5	56.5	9.5	63.5	83
1728	2021-04-30	2021-06-15	2021-04-30	2021-06-22	1728	2021-06-22	2021-07-12	9.5	56.5	9.5	63.5	83
1729	2021-04-30	2021-06-15	2021-04-30	2021-06-22	1729	2021-06-22	2021-07-12	9.5	56.5	9.5	63.5	83
1730	2021-04-30	2021-06-21	2021-06-21	2021-06-24	1730	2021-06-21	2021-07-12	9.5	62.5	61.5	65.5	83
1731	2021-04-30	2021-06-21	2021-06-21	2021-06-24	1731	2021-06-21	2021-07-12	9.5	62.5	61.5	65.5	83
1732	2021-04-30	2021-06-21	2021-06-18	2021-06-22	1732	2021-06-18	2021-07-09	9.5	62.5	58.5	63.5	80
1733	2021-04-30	2021-06-15	2021-04-30	2021-06-21	1733	2021-06-22	2021-07-12	9.5	56.5	9.5	62.5	83
1734	2021-04-30	2021-06-22	2021-04-30	2021-06-23	1734	2021-06-22	2021-07-12	9.5	63.5	9.5	64.5	83
1735	2021-04-30	2021-06-20	2021-06-21	2021-06-23	1735	2021-06-20	2021-07-11	9.5	61.5	61.5	64.5	82
1736	2021-04-30	2021-06-21	2021-06-21	2021-06-24	1736	2021-06-21	2021-07-12	9.5	62.5	61.5	65.5	83
1737	2021-04-30	2021-06-23	2021-06-22	2021-06-24	1737	2021-06-23	2021-07-12	9.5	64.5	62.5	65.5	83
1738	2021-04-30	2021-06-15	2021-06-19	2021-06-23	1738	2021-06-21	2021-07-12	9.5	56.5	59.5	64.5	83
1739	2021-04-30	2021-06-15	2021-06-21	2021-06-22	1739	2021-06-20	2021-07-11	9.5	56.5	61.5	63.5	82
1740	2021-04-30	2021-06-21	2021-06-21	2021-06-24	1740	2021-06-21	2021-07-12	9.5	62.5	61.5	65.5	83
1741	2021-04-30	2021-06-21	2021-06-22	2021-06-24	1741	2021-06-21	2021-07-12	9.5	62.5	62.5	65.5	83
1742	2021-04-30	2021-06-20	2021-06-19	2021-06-23	1742	2021-06-21	2021-07-12	9.5	61.5	59.5	64.5	83
1743	2021-04-30	2021-06-21	2021-06-21	2021-06-24	1743	2021-06-21	2021-07-12	9.5	62.5	61.5	65.5	83
1744	2021-04-30	2021-06-20	2021-06-21	2021-06-23	1744	2021-06-20	2021-07-11	9.5	61.5	61.5	64.5	82
1745	2021-04-30	2021-06-20	2021-06-18	2021-06-24	1745	2021-06-20	2021-07-11	9.5	61.5	58.5	65.5	82
1746	2021-04-30	2021-06-21	2021-06-21	2021-06-24	1746	2021-06-21	2021-07-12	9.5	62.5	61.5	65.5	83
1747	2021-04-30	2021-06-21	2021-06-22	2021-06-24	1747	2021-06-21	2021-07-12	9.5	62.5	62.5	65.5	83
1748	2021-04-30	2021-06-21	2021-06-22	2021-06-23	1748	2021-06-21	2021-07-12	9.5	62.5	62.5	64.5	83
1749	2021-04-30	2021-06-20	2021-06-22	2021-06-23	1749	2021-06-20	2021-07-11	9.5	61.5	62.5	64.5	82
1750	2021-04-30	2021-06-21	2021-06-22	2021-06-24	1750	2021-06-21	2021-07-12	9.5	62.5	62.5	65.5	83
1751	2021-04-30	2021-06-14	2021-06-21	2021-06-24	1751	2021-06-21	2021-07-12	9.5	55.5	61.5	65.5	83
1752	2021-04-30	2021-06-21	2021-06-17	2021-06-24	1752	2021-06-21	2021-07-12	9.5	62.5	57.5	65.5	83
1753	2021-04-30	2021-06-23	2021-06-16	2021-06-24	1753	2021-06-21	2021-07-12	9.5	64.5	56.5	65.5	83
1754	2021-04-30	2021-06-20	2021-06-17	2021-06-23	1754	2021-06-20	2021-07-11	9.5	61.5	57.5	64.5	82
1755	2021-04-30	2021-06-20	2021-06-19	2021-06-24	1755	2021-06-20	2021-07-11	9.5	61.5	59.5	65.5	82
1756	2021-04-30	2021-06-21	2021-06-21	2021-06-24	1756	2021-06-21	2021-07-12	9.5	62.5	61.5	65.5	83
1757	2021-04-30	2021-06-16	2021-06-16	2021-06-22	1757	2021-06-16	2021-07-07	9.5	57.5	56.5	63.5	78
1758	2021-04-30	2021-06-16	2021-04-30	2021-06-22	1758	2021-06-16	2021-07-07	9.5	57.5	9.5	63.5	78
1759	2021-04-30	2021-06-12	2021-06-16	2021-06-23	1759	2021-06-17	2021-07-08	9.5	53.5	56.5	64.5	79
1760	2021-04-30	2021-06-21	2021-06-20	2021-06-27	1760	2021-06-21	2021-07-12	9.5	62.5	60.5	68.5	83
1761	2021-04-30	2021-06-16	2021-04-30	2021-06-16	1761	2021-06-17	2021-07-08	9.5	57.5	9.5	57.5	79
1762	2021-04-30	2021-06-16	2021-04-30	2021-06-17	1762	2021-06-16	2021-07-07	9.5	57.5	9.5	58.5	78
1763	2021-04-30	2021-06-16	2021-04-30	2021-06-16	1763	2021-06-16	2021-07-07	9.5	57.5	9.5	57.5	78
1764	2021-04-30	2021-06-19	2021-06-16	2021-06-19	1764	2021-06-15	2021-07-06	9.5	60.5	56.5	60.5	77
1765	2021-04-30	2021-06-15	2021-06-16	2021-06-19	1765	2021-06-15	2021-07-06	9.5	56.5	56.5	60.5	77
1766	2021-04-30	2021-06-20	2021-04-30	2021-06-20	1766	2021-06-14	2021-07-05	9.5	61.5	9.5	61.5	76
1767	2021-04-30	2021-06-20	2021-06-20	2021-06-22	1767	2021-06-20	2021-07-11	9.5	61.5	60.5	63.5	82
1768	2021-04-30	2021-06-16	2021-06-22	2021-06-23	1768	2021-06-16	2021-07-07	9.5	57.5	62.5	64.5	78
1769	2021-04-30	2021-06-16	2021-06-21	2021-06-25	1769	2021-06-16	2021-07-07	9.5	57.5	61.5	66.5	78
1770	2021-04-30	2021-06-20	2021-06-21	2021-06-27	1770	2021-06-20	2021-07-11	9.5	61.5	61.5	68.5	82
1771	2021-04-30	2021-06-21	2021-06-21	2021-06-27	1771	2021-06-21	2021-07-12	9.5	62.5	61.5	68.5	83
1772	2021-04-30	2021-06-21	2021-06-24	2021-06-27	1772	2021-06-21	2021-07-12	9.5	62.5	64.5	68.5	83
1773	2021-04-30	2021-06-16	2021-06-19	2021-06-28	1773	2021-06-16	2021-07-07	9.5	57.5	59.5	69.5	78
1774	2021-04-30	2021-06-20	2021-06-20	2021-06-30	1774	2021-06-20	2021-07-11	9.5	61.5	60.5	71.5	82
1775	2021-04-30	2021-06-20	2021-06-24	2021-06-28	1775	2021-06-20	2021-07-11	9.5	61.5	64.5	69.5	82
1776	2021-04-30	2021-06-21	2021-06-20	2021-06-27	1776	2021-06-21	2021-07-12	9.5	62.5	60.5	68.5	83
1777	2021-04-30	2021-06-06	2021-04-30	2021-06-08	1777	2021-06-08	2021-06-29	9.5	47.5	9.5	49.5	70
1778	2021-04-30	2021-06-05	2021-04-30	2021-06-08	1778	2021-06-08	2021-06-29	9.5	46.5	9.5	49.5	70
1779	2021-04-30	2021-05-31	2021-04-30	2021-06-08	1779	2021-06-09	2021-06-30	9.5	41.5	9.5	49.5	71
1780	2021-04-30	2021-06-04	2021-04-30	2021-06-08	1780	2021-06-08	2021-06-29	9.5	45.5	9.5	49.5	70
1781	2021-04-30	2021-06-08	2021-04-30	2021-06-08	1781	2021-06-09	2021-06-30	9.5	49.5	9.5	49.5	71
1782	2021-04-30	2021-06-08	2021-04-30	2021-06-08	1782	2021-06-09	2021-06-30	9.5	49.5	9.5	49.5	71
1783	2021-04-30	2021-06-08	2021-04-30	2021-06-08	1783	2021-06-08	2021-06-29	9.5	49.5	9.5	49.5	70
1784	2021-04-30	2021-05-30	2021-04-30	2021-06-09	1784	2021-06-09	2021-06-30	9.5	40.5	9.5	50.5	71
1785	2021-04-30	2021-06-11	2021-04-30	2021-06-11	1785	2021-06-13	2021-07-04	9.5	52.5	9.5	52.5	75
1786	2021-04-30	2021-06-12	2021-06-15	2021-06-18	1786	2021-06-14	2021-07-05	9.5	53.5	55.5	59.5	76
1787	2021-04-30	2021-06-12	2021-06-18	2021-06-21	1787	2021-06-14	2021-07-05	9.5	53.5	58.5	62.5	76
1788	2021-04-30	2021-06-14	2021-06-18	2021-06-21	1788	2021-06-14	2021-07-05	9.5	55.5	58.5	62.5	76
1789	2021-04-30	2021-06-14	2021-06-18	2021-06-21	1789	2021-06-14	2021-07-05	9.5	55.5	58.5	62.5	76
1790	2021-04-30	2021-06-09	2021-04-30	2021-06-09	1790	2021-06-09	2021-06-30	9.5	50.5	9.5	50.5	71
1791	2021-04-30	2021-06-08	2021-04-30	2021-06-08	1791	2021-06-08	2021-06-29	9.5	49.5	9.5	49.5	70
1792	2021-04-30	2021-06-08	2021-04-30	2021-06-08	1792	2021-06-08	2021-06-29	9.5	49.5	9.5	49.5	70
1793	2021-04-30	2021-06-08	2021-04-30	2021-06-09	1793	2021-06-09	2021-06-30	9.5	49.5	9.5	50.5	71
1794	2021-04-30	2021-06-08	2021-04-30	2021-06-09	1794	2021-06-09	2021-06-30	9.5	49.5	9.5	50.5	71
1795	2021-04-30	2021-06-05	2021-04-30	2021-06-09	1795	2021-06-09	2021-06-30	9.5	46.5	9.5	50.5	71
1796	2021-04-30	2021-06-08	2021-04-30	2021-06-09	1796	2021-06-09	2021-06-30	9.5	49.5	9.5	50.5	71
1797	2021-04-30	2021-06-08	2021-06-09	2021-06-13	1797	2021-06-09	2021-06-30	9.5	49.5	49.5	54.5	71
1798	2021-04-30	2021-06-08	2021-04-30	2021-06-09	1798	2021-06-09	2021-06-30	9.5	49.5	9.5	50.5	71
1799	2021-04-30	2021-06-06	2021-04-30	2021-06-08	1799	2021-06-08	2021-06-29	9.5	47.5	9.5	49.5	70
1800	2021-04-30	2021-06-08	2021-04-30	2021-06-08	1800	2021-06-10	2021-07-01	9.5	49.5	9.5	49.5	72
1801	2021-04-30	2021-06-08	2021-04-30	2021-06-10	1801	2021-06-10	2021-07-01	9.5	49.5	9.5	51.5	72
1802	2021-04-30	2021-06-07	2021-04-30	2021-06-09	1802	2021-06-10	2021-07-01	9.5	48.5	9.5	50.5	72
1803	2021-04-30	2021-06-07	2021-06-08	2021-06-11	1803	2021-06-09	2021-06-30	9.5	48.5	48.5	52.5	71
1804	2021-04-30	2021-06-06	2021-06-10	2021-06-14	1804	2021-06-13	2021-07-04	9.5	47.5	50.5	55.5	75
1805	2021-04-30	2021-06-07	2021-06-09	2021-06-11	1805	2021-06-09	2021-06-30	9.5	48.5	49.5	52.5	71
1806	2021-04-30	2021-06-17	2021-06-13	2021-06-17	1806	2021-06-10	2021-07-01	9.5	58.5	53.5	58.5	72
1807	2021-04-30	2021-06-08	2021-06-10	2021-06-15	1807	2021-06-10	2021-07-01	9.5	49.5	50.5	56.5	72
1808	2021-04-30	2021-06-10	2021-06-10	2021-06-14	1808	2021-06-10	2021-07-01	9.5	51.5	50.5	55.5	72
1809	2021-04-30	2021-06-15	2021-06-14	2021-06-17	1809	2021-06-15	2021-07-06	9.5	56.5	54.5	58.5	77
1810	2021-04-30	2021-06-15	2021-06-14	2021-06-17	1810	2021-06-15	2021-07-06	9.5	56.5	54.5	58.5	77
1811	2021-04-30	2021-06-15	2021-06-18	2021-06-23	1811	2021-06-15	2021-07-06	9.5	56.5	58.5	64.5	77
1812	2021-04-30	2021-06-15	2021-06-18	2021-06-23	1812	2021-06-15	2021-07-06	9.5	56.5	58.5	64.5	77
1813	2021-04-30	2021-06-06	2021-06-18	2021-06-25	1813	2021-06-15	2021-07-06	9.5	47.5	58.5	66.5	77
1814	2021-04-30	2021-06-15	2021-04-30	2021-06-23	1814	2021-06-15	2021-07-06	9.5	56.5	9.5	64.5	77
1815	2021-04-30	2021-06-15	2021-04-30	2021-06-18	1815	2021-06-15	2021-07-06	9.5	56.5	9.5	59.5	77
1816	2021-04-30	2021-06-15	2021-06-15	2021-06-21	1816	2021-06-15	2021-07-06	9.5	56.5	55.5	62.5	77
1817	2021-04-30	2021-06-15	2021-06-14	2021-06-18	1817	2021-06-15	2021-07-06	9.5	56.5	54.5	59.5	77
1818	2021-04-30	2021-06-24	2021-06-18	2021-06-24	1818	2021-06-14	2021-07-05	9.5	65.5	58.5	65.5	76
1819	2021-04-30	2021-06-15	2021-06-13	2021-06-22	1819	2021-06-15	2021-07-06	9.5	56.5	53.5	63.5	77
1820	2021-04-30	2021-06-15	2021-06-22	2021-06-29	1820	2021-06-12	2021-07-03	9.5	56.5	62.5	70.5	74
1821	2021-04-30	2021-06-16	2021-06-21	2021-06-23	1821	2021-06-16	2021-07-07	9.5	57.5	61.5	64.5	78
1822	2021-04-30	2021-06-28	2021-06-12	2021-06-28	1822	NA	2021-07-12	9.5	69.5	52.5	69.5	83
1823	2021-04-30	2021-06-14	2021-04-30	2021-06-22	1823	2021-06-14	2021-07-05	9.5	55.5	9.5	63.5	76
1824	2021-04-30	2021-06-15	2021-06-22	2021-06-29	1824	2021-06-15	2021-07-06	9.5	56.5	62.5	70.5	77
1825	2021-04-30	2021-06-21	2021-04-30	2021-06-21	1825	2021-06-22	2021-07-12	9.5	62.5	9.5	62.5	83
1826	2021-04-30	2021-06-19	2021-06-21	2021-06-26	1826	2021-06-21	2021-07-12	9.5	60.5	61.5	67.5	83
1827	2021-04-30	2021-06-19	2021-04-30	2021-06-20	1827	2021-06-20	2021-07-11	9.5	60.5	9.5	61.5	82
1828	2021-04-30	2021-06-20	2021-04-30	2021-06-23	1828	NA	2021-07-12	9.5	61.5	9.5	64.5	83
1829	2021-04-30	2021-06-20	2021-04-30	2021-06-23	1829	NA	2021-07-12	9.5	61.5	9.5	64.5	83
1830	2021-04-30	2021-06-20	2021-04-30	2021-06-23	1830	NA	2021-07-12	9.5	61.5	9.5	64.5	83
1831	2021-04-30	2021-06-19	2021-04-30	2021-06-21	1831	2021-06-21	2021-07-12	9.5	60.5	9.5	62.5	83
1832	2021-06-15	2021-06-19	2021-06-15	2021-06-21	1832	2021-06-21	2021-07-12	55.5	60.5	55.5	62.5	83
1833	2021-04-30	2021-06-19	2021-04-30	2021-06-21	1833	NA	2021-07-12	9.5	60.5	9.5	62.5	83
1834	2021-04-30	2021-06-19	2021-04-30	2021-06-21	1834	2021-06-21	2021-07-12	9.5	60.5	9.5	62.5	83
1835	2021-04-30	2021-06-19	2021-04-30	2021-06-21	1835	NA	2021-07-12	9.5	60.5	9.5	62.5	83
1836	2021-04-30	2021-06-19	2021-04-30	2021-06-21	1836	2021-06-21	2021-07-12	9.5	60.5	9.5	62.5	83
1837	2021-04-30	2021-06-19	2021-04-30	2021-06-20	1837	NA	2021-07-12	9.5	60.5	9.5	61.5	83
1838	2021-04-30	2021-06-21	2021-06-21	2021-06-23	1838	2021-06-23	2021-07-12	9.5	62.5	61.5	64.5	83
1839	2021-04-30	2021-06-21	2021-06-21	2021-06-23	1839	2021-06-23	2021-07-12	9.5	62.5	61.5	64.5	83
1840	2021-04-30	2021-06-19	2021-06-23	2021-06-25	1840	2021-06-26	2021-07-12	9.5	60.5	63.5	66.5	83
1841	2021-04-30	2021-06-21	2021-06-23	2021-06-26	1841	2021-06-23	2021-07-12	9.5	62.5	63.5	67.5	83
1842	2021-04-30	2021-06-03	2021-05-06	2021-06-10	1842	2021-06-11	2021-07-02	9.5	44.5	15.5	51.5	73
1843	2021-04-30	2021-06-11	2021-04-30	2021-06-16	1843	NA	2021-07-12	9.5	52.5	9.5	57.5	83
1844	2021-04-30	2021-06-08	2021-06-17	2021-06-19	1844	2021-06-17	2021-07-08	9.5	49.5	57.5	60.5	79
1845	2021-04-30	2021-06-02	2021-04-30	2021-06-18	1845	2021-06-17	2021-07-08	9.5	43.5	9.5	59.5	79
1846	2021-04-30	2021-06-16	2021-06-12	2021-06-16	1846	2021-06-12	2021-07-03	9.5	57.5	52.5	57.5	74
1847	2021-04-30	2021-06-16	2021-06-14	2021-06-16	1847	2021-06-13	2021-07-04	9.5	57.5	54.5	57.5	75
1848	2021-04-30	2021-06-11	2021-06-14	2021-06-16	1848	NA	2021-07-12	9.5	52.5	54.5	57.5	83
1849	2021-04-30	2021-06-16	2021-04-30	2021-06-16	1849	2021-06-16	2021-07-07	9.5	57.5	9.5	57.5	78
1850	2021-04-30	2021-06-16	2021-04-30	2021-06-16	1850	2021-06-16	2021-07-07	9.5	57.5	9.5	57.5	78
1851	2021-04-30	2021-06-16	2021-04-30	2021-06-16	1851	2021-06-16	2021-07-07	9.5	57.5	9.5	57.5	78
1852	2021-04-30	2021-06-09	2021-04-30	2021-06-12	1852	2021-06-10	2021-07-01	9.5	50.5	9.5	53.5	72
1853	2021-04-30	2021-06-04	2021-04-30	2021-06-16	1853	2021-06-15	2021-07-06	9.5	45.5	9.5	57.5	77
1854	2021-04-30	2021-06-14	2021-04-30	2021-06-14	1854	NA	2021-07-12	9.5	55.5	9.5	55.5	83
1855	2021-04-30	2021-06-14	2021-06-13	2021-06-14	1855	2021-06-14	2021-07-05	9.5	55.5	53.5	55.5	76
1856	2021-04-30	2021-06-11	2021-04-30	2021-06-13	1856	2021-06-13	2021-07-04	9.5	52.5	9.5	54.5	75
1857	2021-04-30	2021-06-11	2021-06-07	2021-06-12	1857	NA	2021-07-12	9.5	52.5	47.5	53.5	83
1858	2021-04-30	2021-06-12	2021-06-13	2021-06-14	1858	NA	2021-07-12	9.5	53.5	53.5	55.5	83
1859	2021-04-30	2021-06-10	2021-04-30	2021-06-14	1859	2021-06-11	2021-07-02	9.5	51.5	9.5	55.5	73
1860	2021-04-30	2021-06-10	2021-04-30	2021-06-15	1860	NA	2021-07-12	9.5	51.5	9.5	56.5	83
1861	2021-04-30	2021-06-11	2021-04-30	2021-06-13	1861	2021-06-14	2021-07-05	9.5	52.5	9.5	54.5	76
1862	2021-04-30	2021-06-13	2021-04-30	2021-06-13	1862	NA	2021-07-12	9.5	54.5	9.5	54.5	83
1863	2021-04-30	2021-06-13	2021-04-30	2021-06-13	1863	NA	2021-07-12	9.5	54.5	9.5	54.5	83
1864	2021-04-30	2021-06-13	2021-04-30	2021-06-13	1864	NA	2021-07-12	9.5	54.5	9.5	54.5	83
1865	2021-04-30	2021-06-13	2021-04-30	2021-06-13	1865	NA	2021-07-12	9.5	54.5	9.5	54.5	83
1866	2021-04-30	2021-06-13	2021-04-30	2021-06-13	1866	NA	2021-07-12	9.5	54.5	9.5	54.5	83
1867	2021-04-30	2021-06-10	2021-04-30	2021-06-12	1867	2021-06-11	2021-07-02	9.5	51.5	9.5	53.5	73
1868	2021-04-30	2021-06-04	2021-06-07	2021-06-11	1868	2021-06-06	2021-06-27	9.5	45.5	47.5	52.5	68
1869	2021-04-30	2021-06-11	2021-04-30	2021-06-13	1869	2021-06-11	2021-07-02	9.5	52.5	9.5	54.5	73
1870	2021-04-30	2021-06-11	2021-04-30	2021-06-13	1870	2021-06-11	2021-07-02	9.5	52.5	9.5	54.5	73
1871	2021-04-30	2021-06-11	2021-04-30	2021-06-13	1871	2021-06-11	2021-07-02	9.5	52.5	9.5	54.5	73
1872	2021-04-30	2021-06-10	2021-06-07	2021-06-10	1872	2021-06-07	2021-06-28	9.5	51.5	47.5	51.5	69
1873	2021-04-30	2021-06-10	2021-06-07	2021-06-10	1873	2021-06-07	2021-06-28	9.5	51.5	47.5	51.5	69
1874	2021-04-30	2021-06-10	2021-06-07	2021-06-10	1874	2021-06-07	2021-06-28	9.5	51.5	47.5	51.5	69
1875	2021-04-30	2021-06-11	2021-04-30	2021-06-12	1875	NA	2021-07-12	9.5	52.5	9.5	53.5	83
1876	2021-04-30	2021-06-10	2021-04-30	2021-06-15	1876	NA	2021-07-12	9.5	51.5	9.5	56.5	83
1877	2021-04-30	2021-06-29	2021-06-20	2021-06-29	1877	2021-06-30	2021-07-12	9.5	70.5	60.5	70.5	83
1878	2021-04-30	2021-06-29	2021-06-20	2021-06-29	1878	2021-06-30	2021-07-12	9.5	70.5	60.5	70.5	83
1879	2021-04-30	2021-06-23	2021-06-19	2021-06-23	1879	2021-06-26	2021-07-12	9.5	64.5	59.5	64.5	83
1880	2021-04-30	2021-06-23	2021-06-22	2021-06-24	1880	NA	2021-07-12	9.5	64.5	62.5	65.5	83
1881	2021-04-30	2021-06-23	2021-04-30	2021-06-23	1881	NA	2021-07-12	9.5	64.5	9.5	64.5	83
1882	2021-04-30	2021-06-23	2021-04-30	2021-06-23	1882	NA	2021-07-12	9.5	64.5	9.5	64.5	83
1883	2021-04-30	2021-06-23	2021-04-30	2021-06-23	1883	NA	2021-07-12	9.5	64.5	9.5	64.5	83
1884	2021-04-30	2021-06-23	2021-04-30	2021-06-23	1884	NA	2021-07-12	9.5	64.5	9.5	64.5	83
1885	2021-04-30	2021-06-23	2021-04-30	2021-06-23	1885	NA	2021-07-12	9.5	64.5	9.5	64.5	83
1886	2021-04-30	2021-06-23	2021-04-30	2021-06-23	1886	NA	2021-07-12	9.5	64.5	9.5	64.5	83
1887	2021-04-30	2021-06-23	2021-04-30	2021-06-23	1887	NA	2021-07-12	9.5	64.5	9.5	64.5	83
1888	2021-04-30	2021-06-23	2021-04-30	2021-06-23	1888	NA	2021-07-12	9.5	64.5	9.5	64.5	83
1889	2021-04-30	2021-06-19	2021-04-30	2021-06-19	1889	2021-06-24	2021-07-12	9.5	60.5	9.5	60.5	83
1890	2021-04-30	2021-06-19	2021-04-30	2021-06-19	1890	2021-06-10	2021-07-01	9.5	60.5	9.5	60.5	72
1891	2021-04-30	2021-06-19	2021-04-30	2021-06-19	1891	NA	2021-07-12	9.5	60.5	9.5	60.5	83
1892	2021-04-30	2021-06-19	2021-04-30	2021-06-19	1892	NA	2021-07-12	9.5	60.5	9.5	60.5	83
1893	2021-04-30	2021-06-22	2021-04-30	2021-06-22	1893	NA	2021-07-12	9.5	63.5	9.5	63.5	83
1894	2021-04-30	2021-06-23	2021-04-30	2021-06-23	1894	2021-06-23	2021-07-12	9.5	64.5	9.5	64.5	83
1895	2021-04-30	2021-06-22	2021-04-30	2021-06-22	1895	NA	2021-07-12	9.5	63.5	9.5	63.5	83
1896	2021-04-30	2021-06-22	2021-04-30	2021-06-22	1896	2021-06-23	2021-07-12	9.5	63.5	9.5	63.5	83
1897	2021-04-30	2021-06-22	2021-04-30	2021-06-22	1897	2021-06-23	2021-07-12	9.5	63.5	9.5	63.5	83
1898	2021-04-30	2021-06-22	2021-04-30	2021-06-22	1898	2021-06-22	2021-07-12	9.5	63.5	9.5	63.5	83
1899	2021-04-30	2021-06-12	2021-04-30	2021-06-15	1899	2021-06-15	2021-07-06	9.5	53.5	9.5	56.5	77
1900	2021-04-30	2021-06-15	2021-04-30	2021-06-15	1900	2021-06-15	2021-07-06	9.5	56.5	9.5	56.5	77
1901	2021-04-30	2021-06-15	2021-04-30	2021-06-15	1901	2021-06-16	2021-07-07	9.5	56.5	9.5	56.5	78
1902	2021-04-30	2021-06-15	2021-04-30	2021-06-15	1902	2021-06-16	2021-07-07	9.5	56.5	9.5	56.5	78
1903	2021-04-30	2021-06-15	2021-04-30	2021-06-15	1903	2021-06-16	2021-07-07	9.5	56.5	9.5	56.5	78
1904	2021-04-30	2021-06-15	2021-04-30	2021-06-15	1904	2021-06-16	2021-07-07	9.5	56.5	9.5	56.5	78
1905	2021-04-30	2021-06-22	2021-06-18	2021-06-25	1905	2021-06-18	2021-07-09	9.5	63.5	58.5	66.5	80
1906	2021-04-30	2021-06-22	2021-06-18	2021-06-25	1906	2021-06-18	2021-07-09	9.5	63.5	58.5	66.5	80
1907	2021-04-30	2021-06-13	2021-04-30	2021-06-17	1907	2021-06-17	2021-07-08	9.5	54.5	9.5	58.5	79
1908	2021-04-30	2021-06-12	2021-04-30	2021-06-17	1908	2021-06-17	2021-07-08	9.5	53.5	9.5	58.5	79
1909	2021-04-30	2021-06-13	2021-04-30	2021-06-17	1909	2021-06-17	2021-07-08	9.5	54.5	9.5	58.5	79
1910	2021-04-30	2021-06-17	2021-04-30	2021-06-18	1910	NA	2021-07-12	9.5	58.5	9.5	59.5	83
1911	2021-04-30	2021-06-17	2021-04-30	2021-06-18	1911	2021-06-19	2021-07-10	9.5	58.5	9.5	59.5	81
1912	2021-04-30	2021-06-18	2021-04-30	2021-06-18	1912	2021-06-19	2021-07-10	9.5	59.5	9.5	59.5	81
1913	2021-04-30	2021-06-17	2021-04-30	2021-06-21	1913	2021-06-21	2021-07-12	9.5	58.5	9.5	62.5	83
1914	2021-04-30	2021-06-22	2021-04-30	2021-06-22	1914	2021-06-22	2021-07-12	9.5	63.5	9.5	63.5	83
1915	2021-04-30	2021-06-17	2021-06-18	2021-06-25	1915	2021-06-19	2021-07-10	9.5	58.5	58.5	66.5	81
1916	2021-04-30	2021-06-18	2021-06-18	2021-06-25	1916	2021-06-19	2021-07-10	9.5	59.5	58.5	66.5	81
1917	2021-04-30	2021-06-18	2021-04-30	2021-06-18	1917	2021-06-18	2021-07-09	9.5	59.5	9.5	59.5	80
1918	2021-04-30	2021-06-17	2021-04-30	2021-06-18	1918	NA	2021-07-12	9.5	58.5	9.5	59.5	83
1919	2021-04-30	2021-06-18	2021-06-22	2021-06-27	1919	2021-06-18	2021-07-09	9.5	59.5	62.5	68.5	80
1920	2021-04-30	2021-06-21	2021-04-30	2021-06-21	1920	NA	2021-07-12	9.5	62.5	9.5	62.5	83
1921	2021-04-30	2021-06-18	2021-04-30	2021-06-21	1921	NA	2021-07-12	9.5	59.5	9.5	62.5	83
1922	2021-04-30	2021-06-21	2021-06-19	2021-06-21	1922	NA	2021-07-12	9.5	62.5	59.5	62.5	83
1923	2021-04-30	2021-06-17	2021-04-30	2021-06-20	1923	2021-06-20	2021-07-11	9.5	58.5	9.5	61.5	82
1924	2021-04-30	2021-06-21	2021-04-30	2021-06-21	1924	2021-06-22	2021-07-12	9.5	62.5	9.5	62.5	83
1925	2021-04-30	2021-06-17	2021-04-30	2021-06-18	1925	2021-06-19	2021-07-10	9.5	58.5	9.5	59.5	81
1926	2021-04-30	2021-06-15	2021-04-30	2021-06-18	1926	2021-06-19	2021-07-10	9.5	56.5	9.5	59.5	81
1927	2021-04-30	2021-06-18	2021-04-30	2021-06-18	1927	NA	2021-07-12	9.5	59.5	9.5	59.5	83
1928	2021-04-30	2021-06-18	2021-04-30	2021-06-18	1928	NA	2021-07-12	9.5	59.5	9.5	59.5	83
1929	2021-04-30	2021-06-18	2021-06-18	2021-06-23	1929	NA	2021-07-12	9.5	59.5	58.5	64.5	83
1930	2021-04-30	2021-06-13	2021-04-30	2021-06-18	1930	NA	2021-07-12	9.5	54.5	9.5	59.5	83
1931	2021-04-30	2021-06-18	2021-04-30	2021-06-18	1931	2021-06-19	2021-07-10	9.5	59.5	9.5	59.5	81
1932	2021-04-30	2021-06-14	2021-04-30	2021-06-16	1932	2021-06-16	2021-07-07	9.5	55.5	9.5	57.5	78
1933	2021-04-30	2021-06-15	2021-04-30	2021-06-16	1933	2021-06-16	2021-07-07	9.5	56.5	9.5	57.5	78
1934	2021-04-30	2021-06-16	2021-06-19	2021-06-24	1934	NA	2021-07-12	9.5	57.5	59.5	65.5	83
1935	2021-04-30	2021-06-16	2021-06-19	2021-06-24	1935	NA	2021-07-12	9.5	57.5	59.5	65.5	83
1936	2021-04-30	2021-06-17	2021-04-30	2021-06-24	1936	2021-06-24	2021-07-12	9.5	58.5	9.5	65.5	83
1937	2021-04-30	2021-06-24	2021-04-30	2021-06-25	1937	2021-06-25	2021-07-12	9.5	65.5	9.5	66.5	83
1938	2021-04-30	2021-06-24	2021-04-30	2021-06-26	1938	2021-06-25	2021-07-12	9.5	65.5	9.5	67.5	83
1939	2021-04-30	2021-06-24	2021-04-30	2021-06-26	1939	NA	2021-07-12	9.5	65.5	9.5	67.5	83
1940	2021-04-30	2021-06-24	2021-04-30	2021-06-25	1940	2021-06-25	2021-07-12	9.5	65.5	9.5	66.5	83
1941	2021-04-30	2021-06-24	2021-04-30	2021-06-26	1941	2021-06-25	2021-07-12	9.5	65.5	9.5	67.5	83
1942	2021-04-30	2021-06-24	2021-04-30	2021-06-26	1942	2021-06-25	2021-07-12	9.5	65.5	9.5	67.5	83
1943	2021-04-30	2021-06-22	2021-04-30	2021-06-25	1943	2021-06-24	2021-07-12	9.5	63.5	9.5	66.5	83
1944	2021-04-30	2021-06-20	2021-04-30	2021-06-26	1944	2021-06-26	2021-07-12	9.5	61.5	9.5	67.5	83
1945	2021-04-30	2021-06-25	2021-04-30	2021-06-25	1945	2021-06-26	2021-07-12	9.5	66.5	9.5	66.5	83
1946	2021-04-30	2021-06-25	2021-04-30	2021-06-25	1946	2021-06-26	2021-07-12	9.5	66.5	9.5	66.5	83
1947	2021-04-30	2021-06-24	2021-06-13	2021-06-24	1947	NA	2021-07-12	9.5	65.5	53.5	65.5	83
1948	2021-04-30	2021-06-24	2021-04-30	2021-06-25	1948	NA	2021-07-12	9.5	65.5	9.5	66.5	83
1949	2021-04-30	2021-06-25	2021-04-30	2021-06-25	1949	2021-06-26	2021-07-12	9.5	66.5	9.5	66.5	83
1950	2021-04-30	2021-06-25	2021-04-30	2021-06-25	1950	2021-06-26	2021-07-12	9.5	66.5	9.5	66.5	83
1951	2021-04-30	2021-06-26	2021-04-30	2021-06-26	1951	NA	2021-07-12	9.5	67.5	9.5	67.5	83
